# Supplementary material for: Correction: PPanGGOLiN: Depicting microbial diversity via a partitioned pangenome graph
Source: PLoS Comput Biol. 2021 Dec 10;17(12):e1009687. doi: 10.1371/journal.pcbi.1009687 (PMC8664182; doi:10.1371/journal.pcbi.1009687)
Supplement: S3 File — This is a TSV file where each line corresponds to all the GenBank assembly accession used in this study for each ‘species id’ in the NCBI taxonomy. (TSV) [file pcbi.1009687.s001.tsv]

tax_sp_id	sp_name	nb_genomes	comma_separated_assembly_accessions
1639	Listeria monocytogenes	20656	GCA_004454005.1,GCA_004667425.1,GCA_004406665.1,GCA_004677005.1,GCA_000093125.2,GCA_004418045.1,GCA_004614435.1,GCA_004505085.1,GCA_004389945.1,GCA_004511885.1,GCA_004747985.1,GCA_004417715.1,GCA_004628735.1,GCA_004734925.1,GCA_004449005.1,GCA_004737265.1,GCA_000307005.1,GCA_001827955.1,GCA_900187225.1,GCA_004452645.1,GCA_004723005.1,GCA_001565675.1,GCA_003901835.1,GCA_004550485.1,GCA_004431195.1…
28901	Salmonella enterica	16747	GCA_001566155.1,GCA_002242225.1,GCA_002798625.1,GCA_001358835.1,GCA_001951875.1,GCA_003901395.1,GCA_002031305.1,GCA_004185635.1,GCA_001361835.1,GCA_003919315.1,GCA_002109135.1,GCA_001246125.1,GCA_004258105.1,GCA_004260785.1,GCA_003598875.1,GCA_002507865.1,GCA_003000425.1,GCA_004268045.1,GCA_003733845.1,GCA_004156455.1,GCA_003068465.1,GCA_004239075.1,GCA_001081505.1,GCA_002237345.1,GCA_002899075.1…
562	Escherichia coli	15141	GCA_002485825.1,GCA_900478535.1,GCA_003334245.1,GCA_900016115.1,GCA_001618365.1,GCA_004277975.1,GCA_001285985.1,GCA_004568505.1,GCA_003982735.1,GCA_004568135.1,GCA_002468745.1,GCA_003145855.1,GCA_003794635.1,GCA_003759405.1,GCA_002512115.1,GCA_004182065.1,GCA_002515605.1,GCA_000690965.1,GCA_003298415.1,GCA_900239825.1,GCA_000503255.1,GCA_002764995.1,GCA_003427775.1,GCA_000418595.1,GCA_003439545.1…
1280	Staphylococcus aureus	10125	GCA_000562365.1,GCA_000554745.1,GCA_001743265.1,GCA_001743105.1,GCA_900039695.1,GCA_900250535.1,GCA_000643775.1,GCA_001288485.1,GCA_003310825.1,GCA_900039715.1,GCA_000555645.1,GCA_000683315.1,GCA_002916565.1,GCA_003311055.1,GCA_000542055.1,GCA_000541735.1,GCA_000561165.1,GCA_000638255.1,GCA_900607285.1,GCA_001275925.1,GCA_000608765.1,GCA_000546925.1,GCA_900082235.1,GCA_003710575.1,GCA_900125275.1…
1313	Streptococcus pneumoniae	8231	GCA_001115665.1,GCA_001142985.1,GCA_001110825.1,GCA_900194965.1,GCA_001334795.1,GCA_900031205.1,GCA_001339195.1,GCA_001092845.1,GCA_900030375.1,GCA_001161285.1,GCA_001111365.1,GCA_001340595.1,GCA_000279915.1,GCA_900059405.1,GCA_900049595.1,GCA_001174165.1,GCA_001326855.1,GCA_001118605.1,GCA_900031745.1,GCA_900170505.1,GCA_000251845.2,GCA_001112985.1,GCA_001134765.1,GCA_001122945.1,GCA_001097985.2…
573	Klebsiella pneumoniae	6863	GCA_900505915.1,GCA_003225835.1,GCA_900776335.1,GCA_900508385.1,GCA_900172475.1,GCA_900322625.1,GCA_900510595.1,GCA_001031895.1,GCA_900451215.1,GCA_900514315.1,GCA_000807515.2,GCA_900502285.1,GCA_900502005.1,GCA_900502165.1,GCA_002182065.1,GCA_900093295.1,GCA_900181495.1,GCA_001033255.1,GCA_002202215.1,GCA_002851855.1,GCA_002854815.1,GCA_003368025.1,GCA_000300935.1,GCA_001034365.1,GCA_002257785.1…
1773	Mycobacterium tuberculosis	5957	GCA_000177975.2,GCA_000652095.1,GCA_001396055.1,GCA_001946675.1,GCA_001841545.1,GCA_004113775.1,GCA_001385715.1,GCA_001445315.1,GCA_002129445.1,GCA_001845755.1,GCA_000667955.1,GCA_000660525.1,GCA_001944815.1,GCA_001384935.1,GCA_003396485.1,GCA_001947595.1,GCA_004113335.1,GCA_900120735.1,GCA_000669415.1,GCA_001383895.1,GCA_004113445.1,GCA_000445555.1,GCA_000706345.1,GCA_000668115.1,GCA_001945315.1…
287	Pseudomonas aeruginosa	3958	GCA_000520315.1,GCA_003632865.1,GCA_003839475.1,GCA_900147585.1,GCA_900406885.1,GCA_002263685.1,GCA_900146365.1,GCA_000795045.1,GCA_000792475.1,GCA_900145785.1,GCA_001024285.1,GCA_003411035.1,GCA_001076545.1,GCA_003974055.1,GCA_001721745.1,GCA_001444865.1,GCA_000795405.1,GCA_003833385.1,GCA_000829885.1,GCA_003974135.1,GCA_003975335.1,GCA_002312195.1,GCA_001454595.1,GCA_003969165.1,GCA_900144405.1…
470	Acinetobacter baumannii	3117	GCA_000241725.2,GCA_003949575.1,GCA_002138005.1,GCA_001864455.1,GCA_000939615.2,GCA_001669605.1,GCA_002014105.1,GCA_001664965.1,GCA_002017735.1,GCA_900607885.1,GCA_002017765.1,GCA_002143105.1,GCA_000805525.1,GCA_900495215.1,GCA_001863545.1,GCA_003948795.1,GCA_003939565.1,GCA_000584475.1,GCA_003711945.1,GCA_001573065.1,GCA_001664895.1,GCA_000302155.1,GCA_003948775.1,GCA_002184265.1,GCA_000589595.1…
197	Campylobacter jejuni	1810	GCA_004279395.1,GCA_001912925.1,GCA_001762175.1,GCA_001762285.1,GCA_002178475.1,GCA_002168235.1,GCA_003962275.1,GCA_001407035.1,GCA_001292385.1,GCA_001225045.1,GCA_001407775.1,GCA_003368105.1,GCA_002178105.1,GCA_003960035.1,GCA_000148705.1,GCA_001761705.1,GCA_001762975.1,GCA_001407615.1,GCA_002110635.1,GCA_004276915.1,GCA_001764795.1,GCA_004276795.1,GCA_003764025.1,GCA_003785065.1,GCA_002805145.1…
36809	Mycobacteroides abscessus	1674	GCA_001216265.1,GCA_900140915.1,GCA_900137415.1,GCA_900137945.1,GCA_001217465.1,GCA_900140905.1,GCA_900131595.1,GCA_900131995.1,GCA_001216325.1,GCA_900131295.1,GCA_003581845.1,GCA_900138515.1,GCA_900131535.1,GCA_900130605.1,GCA_900140135.1,GCA_900131135.1,GCA_900137535.1,GCA_900140865.1,GCA_900138145.1,GCA_900135415.1,GCA_900133175.1,GCA_003582145.1,GCA_900139615.1,GCA_900137675.1,GCA_002800275.1…
487	Neisseria meningitidis	1611	GCA_900200565.1,GCA_900032495.1,GCA_003842445.1,GCA_900026815.1,GCA_900044715.1,GCA_003724385.1,GCA_001697565.1,GCA_003492245.1,GCA_003724545.1,GCA_001087685.1,GCA_000293445.1,GCA_000328185.2,GCA_900026735.1,GCA_001134645.1,GCA_900029045.1,GCA_900203605.1,GCA_000787195.2,GCA_001029835.1,GCA_900025455.1,GCA_000026965.1,GCA_000785075.1,GCA_001160445.1,GCA_001697465.1,GCA_000293625.1,GCA_003842535.1…
28450	Burkholderia pseudomallei	1378	GCA_000774175.1,GCA_900592825.1,GCA_001976645.1,GCA_900593385.1,GCA_900593355.1,GCA_900598395.1,GCA_900591425.1,GCA_000260515.1,GCA_001318245.1,GCA_900591285.1,GCA_000015925.1,GCA_900595755.1,GCA_003854325.1,GCA_900594275.1,GCA_001327035.1,GCA_900596715.1,GCA_001975065.1,GCA_900593685.1,GCA_900597835.1,GCA_900595845.1,GCA_001975145.1,GCA_001980725.1,GCA_000774325.1,GCA_001978835.1,GCA_900592215.1…
210	Helicobacter pylori	1328	GCA_002900175.1,GCA_000148875.1,GCA_003059445.1,GCA_000274545.2,GCA_003382505.1,GCA_000475855.1,GCA_003638425.1,GCA_001189835.1,GCA_002357635.1,GCA_000274585.1,GCA_000349465.1,GCA_000470135.1,GCA_003636885.1,GCA_000275445.2,GCA_000296075.2,GCA_004014105.1,GCA_000689115.1,GCA_003636415.1,GCA_003636385.1,GCA_003635545.1,GCA_000259235.1,GCA_002952555.1,GCA_002533915.1,GCA_002026625.1,GCA_000824865.1…
1496	Clostridioides difficile	1327	GCA_002303125.1,GCA_000154625.1,GCA_900019305.1,GCA_900165715.1,GCA_900096105.1,GCA_000027105.1,GCA_900011165.1,GCA_000438845.1,GCA_900688665.1,GCA_900687125.1,GCA_900164985.1,GCA_900164425.1,GCA_003625425.1,GCA_000450325.2,GCA_900164915.1,GCA_002946515.2,GCA_002301125.1,GCA_900687625.1,GCA_900096195.1,GCA_000452145.1,GCA_000164655.1,GCA_004316365.1,GCA_001972105.1,GCA_004316305.1,GCA_001913915.1…
1705700	Pseudomonas sp. 286	1299	GCA_900599425.1,GCA_900584165.1,GCA_900588675.1,GCA_900584975.1,GCA_900589255.1,GCA_900583865.1,GCA_900589425.1,GCA_900585455.1,GCA_900583725.1,GCA_900583825.1,GCA_900585005.1,GCA_900585015.1,GCA_900582855.1,GCA_900587105.1,GCA_900584375.1,GCA_900602655.1,GCA_900586985.1,GCA_900582005.1,GCA_900580805.1,GCA_900582875.1,GCA_900602235.1,GCA_900580515.1,GCA_900582255.1,GCA_900576725.1,GCA_900601825.1…
1352	Enterococcus faecium	1231	GCA_000397005.1,GCA_900302785.1,GCA_001720985.1,GCA_900179415.1,GCA_900066025.1,GCA_000321825.1,GCA_001547505.1,GCA_004152415.1,GCA_002631335.1,GCA_900639335.1,GCA_002944215.1,GCA_900179155.1,GCA_004299885.1,GCA_003796305.1,GCA_900180195.1,GCA_900178635.1,GCA_000392085.1,GCA_002850515.1,GCA_002007625.1,GCA_003320495.1,GCA_001057285.1,GCA_002949135.1,GCA_001721005.1,GCA_000396765.1,GCA_000322325.1…
1307	Streptococcus suis	1189	GCA_002963355.1,GCA_900050855.1,GCA_900053215.1,GCA_900056575.1,GCA_002961105.1,GCA_000877095.1,GCA_900056505.1,GCA_900065055.1,GCA_900057525.1,GCA_000942515.1,GCA_000943935.1,GCA_000947515.1,GCA_002961425.1,GCA_002961005.1,GCA_900056485.1,GCA_900058035.1,GCA_900054105.1,GCA_002963625.1,GCA_000440235.1,GCA_900007935.1,GCA_900059895.1,GCA_002963065.1,GCA_900007915.1,GCA_900009625.1,GCA_000946015.1…
1311	Streptococcus agalactiae	1095	GCA_000289195.1,GCA_000288355.1,GCA_001018055.1,GCA_900074435.1,GCA_002266935.1,GCA_001592635.1,GCA_001399135.1,GCA_002881435.1,GCA_002881455.1,GCA_000289235.1,GCA_000454805.1,GCA_002197205.1,GCA_001190885.1,GCA_000454825.1,GCA_001173205.1,GCA_001018475.1,GCA_900459085.1,GCA_000289015.1,GCA_001072615.1,GCA_001140025.1,GCA_001010325.1,GCA_900073875.1,GCA_001348555.1,GCA_000310665.1,GCA_001016575.1…
195	Campylobacter coli	1010	GCA_001762085.1,GCA_001493395.1,GCA_001495335.1,GCA_001492255.1,GCA_001292405.1,GCA_001489535.1,GCA_002178515.1,GCA_001493095.1,GCA_003917795.1,GCA_001496155.1,GCA_001764045.1,GCA_000954195.1,GCA_001496855.1,GCA_003734955.1,GCA_001419425.1,GCA_001489835.1,GCA_001489555.1,GCA_001491155.1,GCA_003898205.1,GCA_001498475.1,GCA_001490435.1,GCA_003898195.1,GCA_001490335.1,GCA_002019985.1,GCA_001490615.1…
666	Vibrio cholerae	957	GCA_000221365.1,GCA_003348595.1,GCA_000788575.1,GCA_001857355.1,GCA_002076645.1,GCA_000327145.3,GCA_002098525.1,GCA_002098415.1,GCA_002098915.1,GCA_003594565.1,GCA_000788595.1,GCA_001857485.1,GCA_002098425.1,GCA_000220785.2,GCA_000237705.2,GCA_002097905.1,GCA_000788755.1,GCA_002284175.1,GCA_003348815.1,GCA_002098875.1,GCA_000348465.2,GCA_001187255.1,GCA_002076465.1,GCA_000305645.2,GCA_003349575.1…
1351	Enterococcus faecalis	870	GCA_000393315.1,GCA_001057325.1,GCA_000147535.1,GCA_000392875.1,GCA_000394915.1,GCA_002947715.1,GCA_003795665.1,GCA_000394995.1,GCA_002110435.1,GCA_000648115.1,GCA_000390665.1,GCA_000479065.1,GCA_000394515.1,GCA_001054035.1,GCA_000415005.1,GCA_000519485.1,GCA_003319615.1,GCA_000390725.1,GCA_000294065.2,GCA_000415025.1,GCA_000394095.1,GCA_003962645.1,GCA_003709945.1,GCA_004099975.1,GCA_002947645.1…
670	Vibrio parahaemolyticus	707	GCA_000523375.1,GCA_001895425.1,GCA_002150185.1,GCA_002251505.1,GCA_000878645.1,GCA_001895585.1,GCA_002198415.1,GCA_002880475.1,GCA_000707505.2,GCA_001895745.1,GCA_000591495.1,GCA_004324525.1,GCA_002251555.1,GCA_001609135.1,GCA_001559895.1,GCA_001720365.1,GCA_001727265.1,GCA_001726405.1,GCA_001280725.1,GCA_000960655.1,GCA_000707725.2,GCA_001188185.2,GCA_000519385.2,GCA_000736325.1,GCA_000707045.2…
446	Legionella pneumophila	695	GCA_900057575.1,GCA_900054395.1,GCA_900054655.1,GCA_001601395.1,GCA_004137185.1,GCA_900063845.1,GCA_900054385.1,GCA_000823445.1,GCA_001582785.1,GCA_003004115.1,GCA_900061515.1,GCA_000823425.1,GCA_900056225.1,GCA_900065315.1,GCA_004169195.1,GCA_900058595.1,GCA_001601455.1,GCA_900061535.1,GCA_004170065.1,GCA_900052065.1,GCA_900056215.1,GCA_000306845.1,GCA_900064745.1,GCA_000277065.1,GCA_900061625.1…
727	Haemophilus influenzae	677	GCA_003490185.1,GCA_000833765.1,GCA_002985685.1,GCA_900407445.1,GCA_003497065.1,GCA_900635795.1,GCA_002984225.1,GCA_002983985.1,GCA_000833855.1,GCA_900035295.1,GCA_003415585.1,GCA_003414325.1,GCA_002990005.1,GCA_900408195.1,GCA_900408025.1,GCA_002989575.1,GCA_002987645.1,GCA_002966635.1,GCA_002966575.1,GCA_900035265.1,GCA_002989925.1,GCA_003493725.1,GCA_002989155.1,GCA_002991485.1,GCA_001055615.1…
158836	Enterobacter hormaechei	661	GCA_001526165.1,GCA_002334065.1,GCA_000784175.2,GCA_003186415.1,GCA_000958845.1,GCA_000952495.1,GCA_003054635.1,GCA_001475955.1,GCA_002334245.1,GCA_003964505.1,GCA_002785645.1,GCA_002936045.2,GCA_003056785.1,GCA_003965385.1,GCA_003314475.1,GCA_001472605.1,GCA_001011775.1,GCA_900185925.1,GCA_001473055.1,GCA_001643165.1,GCA_003427215.1,GCA_000952285.1,GCA_001022015.1,GCA_003964355.1,GCA_000957885.1…
520	Bordetella pertussis	586	GCA_001986715.1,GCA_900327835.1,GCA_004635625.1,GCA_001989235.1,GCA_004637065.1,GCA_001988695.1,GCA_001987455.1,GCA_001987155.1,GCA_001605545.1,GCA_001686605.1,GCA_004009115.1,GCA_004636325.1,GCA_003860305.1,GCA_004636845.1,GCA_004637125.1,GCA_001605155.1,GCA_004636045.1,GCA_001686485.1,GCA_001985945.1,GCA_000479495.2,GCA_001987815.1,GCA_001985925.1,GCA_001987415.1,GCA_001986935.1,GCA_001605075.1…
1282	Staphylococcus epidermidis	526	GCA_001073305.1,GCA_003687295.1,GCA_000276265.1,GCA_000390365.1,GCA_002750265.1,GCA_003979965.1,GCA_003956955.1,GCA_001658625.1,GCA_002750145.1,GCA_001069965.1,GCA_001622835.1,GCA_001469335.1,GCA_002750035.1,GCA_000276085.1,GCA_000418185.2,GCA_001074505.1,GCA_000390345.1,GCA_001072005.1,GCA_002750015.1,GCA_002901875.1,GCA_001076235.1,GCA_001622665.1,GCA_001659065.1,GCA_003687055.1,GCA_003956885.1…
1314	Streptococcus pyogenes	496	GCA_000628145.1,GCA_001638335.1,GCA_900231885.1,GCA_900474795.1,GCA_000631125.1,GCA_000758085.1,GCA_000732385.1,GCA_000250925.1,GCA_000630725.1,GCA_004154385.1,GCA_000629625.1,GCA_000349925.2,GCA_002268525.1,GCA_004154205.1,GCA_001638805.1,GCA_000630165.1,GCA_001023495.1,GCA_000499245.1,GCA_002268585.1,GCA_000628645.1,GCA_002236855.1,GCA_001642215.1,GCA_000631385.1,GCA_001937265.1,GCA_001635975.1…
485	Neisseria gonorrhoeae	487	GCA_001160885.1,GCA_001859495.1,GCA_003855375.1,GCA_003315235.1,GCA_001110045.1,GCA_001131965.1,GCA_001354995.1,GCA_001319205.1,GCA_001122125.1,GCA_001355055.1,GCA_001858665.1,GCA_001354635.1,GCA_001563755.1,GCA_001319065.1,GCA_001859445.1,GCA_001100605.1,GCA_003789735.1,GCA_002083025.2,GCA_900454065.1,GCA_001097605.1,GCA_001355035.1,GCA_002942925.1,GCA_001860055.1,GCA_001158545.1,GCA_001354675.1…
1396	Bacillus cereus	471	GCA_000291415.1,GCA_002216125.1,GCA_000412975.1,GCA_001044715.1,GCA_002563235.1,GCA_002565505.1,GCA_004771155.1,GCA_001913575.1,GCA_002582935.1,GCA_003568565.1,GCA_001619525.1,GCA_002565795.1,GCA_900445375.1,GCA_001579695.1,GCA_002567375.1,GCA_000948345.1,GCA_002565025.1,GCA_000399565.1,GCA_002559125.1,GCA_001721145.1,GCA_002552635.1,GCA_002574285.1,GCA_002567535.1,GCA_002576045.1,GCA_000161275.1…
615	Serratia marcescens	438	GCA_001536845.1,GCA_003958395.1,GCA_000418855.2,GCA_000739215.1,GCA_000783915.2,GCA_002738105.1,GCA_001539545.1,GCA_000442455.1,GCA_003626775.1,GCA_000264275.1,GCA_001539945.1,GCA_001064335.1,GCA_003666915.1,GCA_001538115.1,GCA_003666945.1,GCA_001536945.1,GCA_003516185.1,GCA_000442375.1,GCA_001540245.1,GCA_001537405.1,GCA_001539205.1,GCA_002996885.1,GCA_001540005.1,GCA_001538905.1,GCA_000418935.1…
1590	Lactobacillus plantarum	438	GCA_001704335.1,GCA_002220815.1,GCA_003429585.1,GCA_004302685.1,GCA_003061785.1,GCA_004302035.1,GCA_001619265.1,GCA_001633545.1,GCA_001633415.1,GCA_001302645.1,GCA_001633725.1,GCA_001639455.1,GCA_001888425.1,GCA_001704645.1,GCA_004301585.1,GCA_004123035.1,GCA_001888575.1,GCA_001888465.1,GCA_004301875.1,GCA_001444495.1,GCA_001633505.1,GCA_001633385.1,GCA_900078525.1,GCA_003061805.1,GCA_004301155.1…
1428	Bacillus thuringiensis	365	GCA_002577805.1,GCA_002575615.1,GCA_002998855.1,GCA_002574475.1,GCA_002577005.1,GCA_002576765.1,GCA_001880125.1,GCA_002577025.1,GCA_002568525.1,GCA_002893585.1,GCA_002912215.1,GCA_002560805.1,GCA_002570475.1,GCA_002184245.1,GCA_002243685.1,GCA_002146425.1,GCA_002563275.1,GCA_002147745.1,GCA_002561275.1,GCA_004354265.1,GCA_002583235.1,GCA_002147805.1,GCA_002582685.1,GCA_002576665.1,GCA_002147055.1…
28141	Cronobacter sakazakii	352	GCA_002976775.1,GCA_001735605.1,GCA_001309235.1,GCA_002977555.1,GCA_002199105.1,GCA_002532355.1,GCA_002198995.1,GCA_003177155.1,GCA_002075545.1,GCA_003207175.1,GCA_002977735.1,GCA_001971195.1,GCA_003858325.1,GCA_002974615.1,GCA_001971315.1,GCA_002107665.1,GCA_000974965.1,GCA_002975015.1,GCA_002977445.1,GCA_003207635.1,GCA_003207255.1,GCA_900447495.1,GCA_003206395.1,GCA_000017665.1,GCA_003177165.1…
550	Enterobacter cloacae	316	GCA_900076205.1,GCA_900077135.1,GCA_900075045.1,GCA_900075055.1,GCA_900075515.1,GCA_900077655.1,GCA_900077585.1,GCA_900075345.1,GCA_900076145.1,GCA_900077115.1,GCA_900078065.1,GCA_900077395.1,GCA_003176125.1,GCA_900075945.1,GCA_900075635.1,GCA_900075455.1,GCA_900076465.1,GCA_900075115.1,GCA_900075875.1,GCA_002901365.1,GCA_900076235.1,GCA_900076245.1,GCA_000784905.1,GCA_000210775.1,GCA_900077525.1…
101571	Burkholderia ubonensis	298	GCA_001882545.1,GCA_001530825.1,GCA_001525745.1,GCA_002276075.1,GCA_001534805.1,GCA_001528265.1,GCA_001528175.1,GCA_001527385.1,GCA_001528445.1,GCA_001527465.1,GCA_001534265.1,GCA_002880865.1,GCA_001533265.1,GCA_003853095.1,GCA_001532445.1,GCA_001529065.1,GCA_001528345.1,GCA_001526225.1,GCA_001526865.1,GCA_001530865.1,GCA_001534125.1,GCA_001532865.1,GCA_001528325.1,GCA_001522005.1,GCA_001533765.1…
216816	Bifidobacterium longum	294	GCA_004333005.1,GCA_004333065.1,GCA_003437715.1,GCA_002861445.1,GCA_004333645.1,GCA_000007525.1,GCA_003437095.1,GCA_001595465.1,GCA_003472605.1,GCA_000730125.1,GCA_004334485.1,GCA_002833175.1,GCA_001050555.1,GCA_004334545.1,GCA_004334855.1,GCA_002832945.1,GCA_003471345.1,GCA_004334245.1,GCA_001892965.1,GCA_003465785.1,GCA_002832955.1,GCA_003790375.1,GCA_003468805.1,GCA_003436505.1,GCA_004125375.1…
384	Rhizobium leguminosarum	283	GCA_001927265.1,GCA_004330525.1,GCA_004322915.1,GCA_004306285.1,GCA_004330635.1,GCA_004330865.1,GCA_004305305.1,GCA_004330105.1,GCA_004304635.1,GCA_000373425.1,GCA_004307135.1,GCA_004303875.1,GCA_004303915.1,GCA_004330085.1,GCA_004306835.1,GCA_004306355.1,GCA_004028055.1,GCA_004303115.1,GCA_004322895.1,GCA_001612535.1,GCA_004304705.1,GCA_004330095.1,GCA_004306815.1,GCA_004305485.1,GCA_000371905.1…
1336	Streptococcus equi	262	GCA_001175045.1,GCA_001177425.1,GCA_001176345.1,GCA_001177405.1,GCA_001178125.1,GCA_001175445.1,GCA_001176425.1,GCA_001176125.1,GCA_000876195.1,GCA_001175985.1,GCA_001175845.1,GCA_001176085.1,GCA_001176725.1,GCA_001175325.1,GCA_001176845.1,GCA_001177045.1,GCA_001178445.1,GCA_001178745.1,GCA_001175265.1,GCA_001177685.1,GCA_001179105.1,GCA_001179205.1,GCA_900474875.1,GCA_900637675.1,GCA_001175725.1…
40324	Stenotrophomonas maltophilia	258	GCA_002799055.1,GCA_900186865.1,GCA_001071115.1,GCA_001071045.1,GCA_002799095.1,GCA_001069645.1,GCA_001866065.1,GCA_002739305.1,GCA_001542395.1,GCA_003205835.1,GCA_003244625.1,GCA_003006435.1,GCA_004522395.1,GCA_002739225.1,GCA_002740255.1,GCA_002739855.1,GCA_002440325.1,GCA_001072915.1,GCA_002739445.1,GCA_001071655.1,GCA_002799015.1,GCA_002739595.1,GCA_002739075.1,GCA_003244735.1,GCA_900636655.1…
244366	Klebsiella variicola	240	GCA_000694775.1,GCA_004312565.1,GCA_900509695.1,GCA_900509495.1,GCA_003197155.1,GCA_900509505.1,GCA_003196955.1,GCA_900509445.1,GCA_004312405.1,GCA_900509455.1,GCA_900576735.1,GCA_004312425.1,GCA_004312985.1,GCA_003196475.1,GCA_900509615.1,GCA_900509745.1,GCA_900498495.1,GCA_003196055.1,GCA_900509775.1,GCA_002179565.1,GCA_003196355.1,GCA_900509755.1,GCA_900498545.1,GCA_003195475.1,GCA_002156765.1…
263	Francisella tularensis	239	GCA_002100455.1,GCA_001574905.1,GCA_002100875.1,GCA_002858385.1,GCA_002857705.1,GCA_900491815.1,GCA_001262115.1,GCA_003798025.1,GCA_002027465.1,GCA_002857745.1,GCA_002858485.1,GCA_002100795.1,GCA_001574695.1,GCA_003721535.1,GCA_002857805.1,GCA_002100485.1,GCA_001865695.1,GCA_000833235.1,GCA_002857515.1,GCA_002858505.1,GCA_000017785.1,GCA_001267475.1,GCA_000833715.1,GCA_002857955.1,GCA_000833495.1…
29459	Brucella melitensis	231	GCA_000480215.1,GCA_000705115.1,GCA_003538745.1,GCA_003856415.1,GCA_002204335.1,GCA_002191755.1,GCA_002191275.1,GCA_900417205.1,GCA_000480095.1,GCA_000366885.1,GCA_900236515.1,GCA_002290125.1,GCA_002191335.1,GCA_002278735.1,GCA_900236415.1,GCA_000250835.2,GCA_002191895.1,GCA_000250775.2,GCA_002192015.1,GCA_001856365.1,GCA_002278695.1,GCA_000591005.1,GCA_000209595.2,GCA_003993875.1,GCA_001856285.1…
1392	Bacillus anthracis	229	GCA_000182055.1,GCA_000783035.1,GCA_000181995.1,GCA_001683195.1,GCA_002896665.1,GCA_002356575.1,GCA_000181915.1,GCA_000743825.1,GCA_002025345.1,GCA_000832465.1,GCA_001273045.1,GCA_000742875.1,GCA_003063945.1,GCA_000258885.1,GCA_000782975.1,GCA_002577275.1,GCA_000697515.2,GCA_900012555.1,GCA_001683235.1,GCA_000782955.1,GCA_002559375.1,GCA_002559605.1,GCA_002025375.1,GCA_003227955.1,GCA_002007035.1…
1463165	Klebsiella quasipneumoniae	228	GCA_001278905.1,GCA_900181915.1,GCA_900181955.1,GCA_004321325.1,GCA_001067585.1,GCA_004320785.1,GCA_900181755.1,GCA_004313065.1,GCA_002853675.1,GCA_003196635.1,GCA_000492415.1,GCA_004312885.1,GCA_004321005.1,GCA_002853635.1,GCA_004320895.1,GCA_002528965.1,GCA_004320985.1,GCA_900181885.1,GCA_002248055.1,GCA_003443835.1,GCA_002967155.1,GCA_001463185.1,GCA_004311805.1,GCA_002184905.2,GCA_900181055.1…
95486	Burkholderia cenocepacia	225	GCA_001541445.1,GCA_001992345.1,GCA_002891255.1,GCA_001484665.1,GCA_003966315.1,GCA_001993415.1,GCA_001056655.1,GCA_003858255.1,GCA_001992595.1,GCA_001992435.1,GCA_003854575.1,GCA_001993455.1,GCA_001993945.1,GCA_001994025.1,GCA_003854025.1,GCA_000152565.1,GCA_001994555.1,GCA_001992225.1,GCA_001992825.1,GCA_900446215.1,GCA_002071935.1,GCA_001994735.1,GCA_000019505.1,GCA_000981305.1,GCA_001991595.1…
1717	Corynebacterium diphtheriae	223	GCA_001876165.1,GCA_001832975.1,GCA_002202735.1,GCA_003640965.1,GCA_002203075.1,GCA_002203015.1,GCA_002203905.1,GCA_002202525.1,GCA_002203815.1,GCA_003640945.1,GCA_002202515.1,GCA_003666645.1,GCA_002115215.1,GCA_001889775.1,GCA_000255235.1,GCA_002203335.1,GCA_000255195.1,GCA_001723465.1,GCA_002201055.1,GCA_002203965.1,GCA_002200985.1,GCA_003003395.1,GCA_002201145.1,GCA_001833035.1,GCA_001875845.1…
1423	Bacillus subtilis	213	GCA_004119615.1,GCA_001604995.1,GCA_001619535.1,GCA_002173615.1,GCA_003833235.1,GCA_003144575.1,GCA_000953615.1,GCA_002142535.1,GCA_000740485.1,GCA_001888825.1,GCA_001750745.1,GCA_000344745.1,GCA_004119595.1,GCA_003665195.1,GCA_002220075.1,GCA_001037985.1,GCA_000699525.1,GCA_002216085.1,GCA_001808235.1,GCA_001698525.1,GCA_002612765.1,GCA_001876485.1,GCA_000934165.1,GCA_002799585.1,GCA_003612735.1…
1283	Staphylococcus haemolyticus	204	GCA_001233205.1,GCA_001230445.1,GCA_001234585.1,GCA_001756685.1,GCA_001237425.1,GCA_001705155.1,GCA_001238045.1,GCA_001237685.1,GCA_001230625.1,GCA_001235945.1,GCA_000981145.1,GCA_001238905.1,GCA_001235445.1,GCA_001232645.1,GCA_001225905.1,GCA_001236425.1,GCA_001239605.1,GCA_001227245.1,GCA_001234485.1,GCA_001705245.1,GCA_001228185.1,GCA_003043755.1,GCA_001231725.1,GCA_003970835.1,GCA_000972725.1…
48296	Acinetobacter pittii	195	GCA_003948045.1,GCA_004209415.1,GCA_003359215.2,GCA_000315155.1,GCA_002740805.1,GCA_002145315.1,GCA_003947955.1,GCA_004209435.1,GCA_004209305.1,GCA_003569665.1,GCA_001432715.1,GCA_003947655.1,GCA_002341995.1,GCA_001432435.1,GCA_000934125.1,GCA_002012285.1,GCA_000341835.1,GCA_001706215.1,GCA_001005885.2,GCA_002144015.1,GCA_002145235.1,GCA_001706775.1,GCA_003948075.1,GCA_002138225.1,GCA_002137145.1…
1309	Streptococcus mutans	193	GCA_000339395.1,GCA_000340175.1,GCA_000229465.2,GCA_000229945.2,GCA_000522945.1,GCA_000340155.1,GCA_000339895.1,GCA_000229825.2,GCA_000339275.1,GCA_000228965.2,GCA_000229625.2,GCA_000522665.1,GCA_000229225.2,GCA_000522785.1,GCA_000522865.1,GCA_000229545.2,GCA_900459345.1,GCA_000339555.1,GCA_000229365.2,GCA_003466855.1,GCA_000229845.2,GCA_000522725.1,GCA_000339755.1,GCA_000229525.2,GCA_000229045.2…
87883	Burkholderia multivorans	189	GCA_003257375.1,GCA_003255945.1,GCA_002981675.1,GCA_003256765.1,GCA_900079605.1,GCA_001526715.1,GCA_003256985.1,GCA_003258065.1,GCA_002980715.1,GCA_002981295.1,GCA_003257095.1,GCA_002981195.1,GCA_002981135.1,GCA_900079455.1,GCA_002980905.1,GCA_002981725.1,GCA_900446205.1,GCA_001529925.1,GCA_000807815.1,GCA_900079525.1,GCA_003257625.1,GCA_003257325.1,GCA_003257575.1,GCA_002981415.1,GCA_003256915.1…
1747	Cutibacterium acnes	188	GCA_000144385.1,GCA_001660115.1,GCA_000144125.1,GCA_003426625.1,GCA_001469555.1,GCA_000496915.1,GCA_001750535.1,GCA_900102845.1,GCA_003426665.1,GCA_000177395.1,GCA_000144325.1,GCA_000144225.1,GCA_003586225.1,GCA_000144795.1,GCA_002775655.1,GCA_000144345.1,GCA_000145155.1,GCA_002385275.1,GCA_002775735.1,GCA_000144465.1,GCA_000144855.1,GCA_000145575.1,GCA_000730485.1,GCA_002572815.1,GCA_000144545.1…
1909294	Rhizobiales bacterium	186	GCA_900468555.1,GCA_900472745.1,GCA_900467045.1,GCA_900469685.1,GCA_900466565.1,GCA_900490035.1,GCA_900472985.1,GCA_900469375.1,GCA_900469865.1,GCA_900472905.1,GCA_900467485.1,GCA_900470215.1,GCA_900468445.1,GCA_900469235.1,GCA_900466845.1,GCA_900473055.1,GCA_900466955.1,GCA_900469025.1,GCA_900470755.1,GCA_900467935.1,GCA_900469605.1,GCA_900470475.1,GCA_900467165.1,GCA_900468605.1,GCA_900472125.1…
165190	uncultured Collinsella sp.	185	GCA_900546455.1,GCA_900539205.1,GCA_900540975.1,GCA_900544185.1,GCA_900543505.1,GCA_900541695.1,GCA_900554065.1,GCA_900541015.1,GCA_900542135.1,GCA_900542175.1,GCA_900541475.1,GCA_900543845.1,GCA_900551815.1,GCA_900541675.1,GCA_900541875.1,GCA_900540905.1,GCA_900542305.1,GCA_900541745.1,GCA_900541825.1,GCA_900542085.1,GCA_900548495.1,GCA_900543515.1,GCA_900544165.1,GCA_900548815.1,GCA_900541855.1…
747	Pasteurella multocida	182	GCA_001930605.1,GCA_004327765.1,GCA_001929655.1,GCA_001929765.1,GCA_900478175.1,GCA_001542975.1,GCA_000259545.1,GCA_002891825.1,GCA_001874105.1,GCA_003402875.1,GCA_001663095.1,GCA_001027695.1,GCA_001027815.1,GCA_001930115.1,GCA_001931235.1,GCA_001670525.1,GCA_002023885.1,GCA_900115485.1,GCA_001931115.1,GCA_002083205.2,GCA_002023905.1,GCA_001029495.1,GCA_001956675.1,GCA_004792635.1,GCA_002024065.1…
155322	Bacillus toyonensis	182	GCA_002572415.1,GCA_002581325.1,GCA_002556705.1,GCA_002589195.1,GCA_002568745.1,GCA_002582095.1,GCA_002556715.1,GCA_002555025.1,GCA_002557445.1,GCA_002569805.1,GCA_002557045.1,GCA_002579355.1,GCA_002568825.1,GCA_002552685.1,GCA_002569065.1,GCA_002554755.1,GCA_002579245.1,GCA_002570165.1,GCA_002585395.1,GCA_002589295.1,GCA_002579305.1,GCA_002588635.1,GCA_002572395.1,GCA_002588835.1,GCA_002568845.1…
548	Klebsiella aerogenes	179	GCA_001631725.1,GCA_001559215.2,GCA_003951185.1,GCA_001011415.1,GCA_000802765.1,GCA_003952145.1,GCA_002796405.1,GCA_001011385.1,GCA_001571545.2,GCA_003950545.1,GCA_003400515.1,GCA_003546885.1,GCA_001011355.1,GCA_001011335.1,GCA_001631655.1,GCA_001011255.1,GCA_001631605.1,GCA_000334515.1,GCA_000534335.1,GCA_001593585.2,GCA_000958305.1,GCA_003401315.1,GCA_003400785.1,GCA_001006555.1,GCA_002918815.1…
630	Yersinia enterocolitica	175	GCA_001182085.1,GCA_900706915.1,GCA_000230775.2,GCA_001218705.1,GCA_001086365.1,GCA_001354555.1,GCA_001220745.1,GCA_900637005.1,GCA_001218525.1,GCA_001160345.1,GCA_001086525.1,GCA_001708555.1,GCA_001649555.1,GCA_000401935.1,GCA_001220485.1,GCA_000987925.1,GCA_000284975.1,GCA_001125285.1,GCA_001223425.1,GCA_001223065.1,GCA_001319405.1,GCA_001708635.1,GCA_001223145.1,GCA_900079865.1,GCA_001219385.1…
492670	Bacillus velezensis	165	GCA_002002555.1,GCA_001857985.1,GCA_002245385.1,GCA_002105595.1,GCA_000815275.1,GCA_003855275.1,GCA_003665175.1,GCA_001672595.1,GCA_004337575.1,GCA_003045165.1,GCA_003704405.1,GCA_001647945.1,GCA_002201935.1,GCA_000583065.1,GCA_002835205.1,GCA_002082435.1,GCA_001267695.1,GCA_000987825.1,GCA_003667745.1,GCA_002204665.1,GCA_002157265.1,GCA_002998885.1,GCA_002082465.1,GCA_002272465.1,GCA_001687195.1…
672	Vibrio vulnificus	164	GCA_002287295.1,GCA_002903365.1,GCA_004215015.1,GCA_002903555.1,GCA_004215315.1,GCA_004214385.1,GCA_004215325.1,GCA_004355205.1,GCA_900460565.1,GCA_002204915.1,GCA_004215255.1,GCA_000967055.1,GCA_002903245.1,GCA_000576265.1,GCA_004214395.1,GCA_000959775.1,GCA_002903695.1,GCA_004214375.1,GCA_004214655.1,GCA_004214355.1,GCA_004214455.1,GCA_004214665.1,GCA_002891685.1,GCA_003184105.1,GCA_004214575.1…
346	Xanthomonas citri	163	GCA_000495275.1,GCA_002163775.1,GCA_000825485.2,GCA_003665475.1,GCA_001492595.1,GCA_001922045.1,GCA_000007165.1,GCA_000829945.2,GCA_002742455.1,GCA_004000475.1,GCA_002759375.1,GCA_000764875.2,GCA_000590235.1,GCA_001956275.1,GCA_000825185.2,GCA_000309925.1,GCA_900234415.1,GCA_000775185.2,GCA_900234505.1,GCA_002139995.1,GCA_000961315.1,GCA_001497855.1,GCA_002218265.1,GCA_000786925.2,GCA_000775215.2…
813	Chlamydia trachomatis	160	GCA_001655455.1,GCA_002777055.1,GCA_000068525.2,GCA_000226605.1,GCA_000173475.1,GCA_000472205.1,GCA_001213045.1,GCA_000441755.1,GCA_003788865.1,GCA_000319145.1,GCA_000590575.1,GCA_000319125.1,GCA_000971705.1,GCA_003788805.1,GCA_000318905.1,GCA_000318685.1,GCA_000319005.1,GCA_002776995.1,GCA_000304515.1,GCA_000318605.1,GCA_003788785.1,GCA_000220105.1,GCA_002776845.1,GCA_001655375.1,GCA_001317785.1…
283734	Staphylococcus pseudintermedius	155	GCA_002847265.2,GCA_003185635.1,GCA_002366365.1,GCA_003383735.1,GCA_004166455.1,GCA_002847175.1,GCA_002767135.1,GCA_003383845.1,GCA_004322625.1,GCA_004166435.1,GCA_002767375.1,GCA_003383655.1,GCA_003383745.1,GCA_002767145.1,GCA_003383995.1,GCA_003383815.1,GCA_002362325.1,GCA_002922675.1,GCA_004166445.1,GCA_004166695.1,GCA_004166495.1,GCA_002767765.1,GCA_002768345.1,GCA_002976305.1,GCA_002767485.1…
1247	Oenococcus oeni	153	GCA_001869525.1,GCA_001869885.1,GCA_001870015.1,GCA_001868275.1,GCA_001868315.1,GCA_001867555.1,GCA_000761595.1,GCA_000725015.1,GCA_001868265.1,GCA_001868495.1,GCA_000761685.1,GCA_000721835.1,GCA_001867795.1,GCA_000761925.1,GCA_000721875.1,GCA_000372485.1,GCA_000761745.1,GCA_001939355.1,GCA_001869245.1,GCA_000761785.1,GCA_001870035.1,GCA_001869815.1,GCA_000286255.1,GCA_001867735.1,GCA_001868675.1…
1890302	Bacillus wiedmannii	145	GCA_002555885.1,GCA_002555665.1,GCA_002579095.1,GCA_002589515.1,GCA_002582335.1,GCA_000291375.1,GCA_002557675.1,GCA_002555305.1,GCA_002550635.1,GCA_002555855.1,GCA_002998985.1,GCA_002569215.1,GCA_002580785.1,GCA_002555735.1,GCA_002555645.1,GCA_002579725.1,GCA_002571635.1,GCA_002998975.1,GCA_002572315.1,GCA_003030885.1,GCA_002569675.1,GCA_002579945.1,GCA_002557845.1,GCA_002571725.1,GCA_002572225.1…
235	Brucella abortus	144	GCA_003965935.1,GCA_003989905.1,GCA_000157715.1,GCA_003989965.1,GCA_000740195.1,GCA_000366425.1,GCA_003966035.1,GCA_002290685.1,GCA_000480235.1,GCA_000158795.1,GCA_002290725.1,GCA_000292045.1,GCA_000739315.1,GCA_001267725.1,GCA_000157675.1,GCA_002290805.1,GCA_000370225.1,GCA_000398805.1,GCA_000370485.1,GCA_001401995.1,GCA_002291225.1,GCA_003194825.1,GCA_001038665.1,GCA_002310355.1,GCA_004168645.1…
1491	Clostridium botulinum	143	GCA_001573235.1,GCA_000017065.1,GCA_001921945.1,GCA_001574125.1,GCA_001573775.1,GCA_001573665.1,GCA_003610755.1,GCA_001879605.1,GCA_001574205.1,GCA_001573385.1,GCA_002024465.1,GCA_001273255.1,GCA_003996895.1,GCA_001573395.1,GCA_001886775.1,GCA_002865805.1,GCA_001574015.1,GCA_000439655.1,GCA_003996885.1,GCA_001573905.1,GCA_001573375.1,GCA_000063585.1,GCA_002865765.1,GCA_001574035.1,GCA_003345315.1…
1597	Lactobacillus paracasei	132	GCA_003268715.1,GCA_000508845.1,GCA_002442835.1,GCA_002148805.1,GCA_003712745.1,GCA_003712685.1,GCA_003712265.1,GCA_003712505.1,GCA_002120125.1,GCA_000827145.1,GCA_000309665.1,GCA_000409955.1,GCA_001981715.1,GCA_003434205.1,GCA_003795255.1,GCA_003571925.1,GCA_001540885.1,GCA_002849575.1,GCA_001076595.1,GCA_002904305.1,GCA_000418515.1,GCA_000409815.1,GCA_001982095.1,GCA_002914885.1,GCA_003367655.1…
1502	Clostridium perfringens	131	GCA_003181655.1,GCA_003181495.1,GCA_001949215.1,GCA_004116255.1,GCA_001949465.1,GCA_003181455.1,GCA_004329615.1,GCA_000512415.1,GCA_000013285.1,GCA_003181795.1,GCA_003075475.1,GCA_003181925.1,GCA_003350945.1,GCA_001414595.1,GCA_001949805.1,GCA_900475545.1,GCA_001949405.1,GCA_001949455.1,GCA_003181705.1,GCA_003850125.1,GCA_002018235.1,GCA_001949235.1,GCA_000009685.1,GCA_003181405.1,GCA_000171215.1…
317	Pseudomonas syringae	128	GCA_002699905.1,GCA_002318655.1,GCA_001401005.1,GCA_001466845.1,GCA_000737225.1,GCA_000988395.1,GCA_000302815.1,GCA_003699325.1,GCA_002318665.1,GCA_004124865.1,GCA_001535725.1,GCA_003205965.1,GCA_002318895.1,GCA_003700015.1,GCA_003698995.1,GCA_000334055.1,GCA_003702385.1,GCA_002699965.1,GCA_002318825.1,GCA_003700545.1,GCA_900103765.1,GCA_004124605.1,GCA_900115405.1,GCA_003412935.1,GCA_004124675.1…
1358	Lactococcus lactis	127	GCA_003839705.1,GCA_001456655.1,GCA_004194355.1,GCA_003627415.1,GCA_002078455.2,GCA_900291885.1,GCA_001456855.1,GCA_001591725.1,GCA_003841385.1,GCA_001984785.1,GCA_004354485.1,GCA_000192705.1,GCA_000344575.1,GCA_000479375.3,GCA_004022375.1,GCA_002477395.1,GCA_003841225.1,GCA_002078995.2,GCA_001622235.1,GCA_003176835.1,GCA_900291895.1,GCA_002277015.1,GCA_003722255.1,GCA_900248205.2,GCA_001456775.1…
546	Citrobacter freundii	122	GCA_002417535.1,GCA_002796505.1,GCA_003665535.1,GCA_001306025.1,GCA_002189125.1,GCA_004004805.1,GCA_004005615.1,GCA_004024365.1,GCA_001413045.1,GCA_004344985.1,GCA_003665635.1,GCA_001022155.1,GCA_001880945.1,GCA_000759735.1,GCA_000714305.1,GCA_002252125.1,GCA_001411885.1,GCA_004005085.1,GCA_000982845.1,GCA_900635425.1,GCA_003812325.1,GCA_001412825.1,GCA_000937455.2,GCA_001702455.1,GCA_001413215.1…
47715	Lactobacillus rhamnosus	120	GCA_002027355.1,GCA_000011045.1,GCA_001067885.1,GCA_000466865.2,GCA_001657115.1,GCA_001981725.1,GCA_001005625.1,GCA_003052985.1,GCA_000160175.1,GCA_002849515.1,GCA_001044025.1,GCA_003573615.1,GCA_001062885.1,GCA_003129615.1,GCA_000414365.1,GCA_001721925.1,GCA_001831235.1,GCA_002103155.1,GCA_001645615.1,GCA_002103185.1,GCA_002025085.1,GCA_001656715.1,GCA_001982435.1,GCA_004125465.1,GCA_001044415.1…
632	Yersinia pestis	119	GCA_001188715.1,GCA_001972465.1,GCA_002188845.1,GCA_001972405.1,GCA_002005285.1,GCA_001972415.1,GCA_900095105.1,GCA_001188755.1,GCA_000168235.2,GCA_002173805.1,GCA_001295045.1,GCA_003798345.1,GCA_000834235.1,GCA_000475095.2,GCA_001294905.1,GCA_001295115.1,GCA_002188755.1,GCA_000834925.1,GCA_001294835.1,GCA_002188775.1,GCA_000182545.1,GCA_000987005.3,GCA_002981975.1,GCA_000970105.1,GCA_002981955.1…
985002	Staphylococcus argenteus	117	GCA_900126655.1,GCA_003022395.1,GCA_000751815.1,GCA_900126915.1,GCA_001969715.1,GCA_003595345.1,GCA_001969705.1,GCA_900126705.1,GCA_900126905.1,GCA_900128145.1,GCA_900183865.1,GCA_900126615.1,GCA_900126995.1,GCA_001891145.1,GCA_900126605.1,GCA_000606605.1,GCA_900126935.1,GCA_900457475.1,GCA_900126595.1,GCA_000602805.1,GCA_900127115.1,GCA_900126745.1,GCA_900183945.1,GCA_001969725.1,GCA_900126585.1…
817	Bacteroides fragilis	116	GCA_000601055.1,GCA_000598465.1,GCA_002810995.1,GCA_000025985.1,GCA_001286525.1,GCA_000599365.1,GCA_000269525.1,GCA_003439635.1,GCA_003437815.1,GCA_000601115.1,GCA_003469305.1,GCA_000598985.1,GCA_000598925.1,GCA_003436935.1,GCA_003363115.1,GCA_003463555.1,GCA_003439285.1,GCA_000297735.1,GCA_003439675.1,GCA_001580105.1,GCA_000210835.1,GCA_000598565.1,GCA_001580095.1,GCA_003471925.1,GCA_000724795.1…
292	Burkholderia cepacia	116	GCA_003854435.1,GCA_001521915.1,GCA_001522875.1,GCA_001524665.1,GCA_001526785.1,GCA_001532885.1,GCA_001532125.1,GCA_001530665.1,GCA_001525765.1,GCA_001529755.1,GCA_001521975.1,GCA_001530135.1,GCA_001522985.1,GCA_002942785.1,GCA_001411495.1,GCA_004377105.1,GCA_001524125.1,GCA_001530905.1,GCA_001530205.1,GCA_001531905.1,GCA_002906895.1,GCA_001525945.1,GCA_001532235.1,GCA_001526905.1,GCA_003853995.1…
173	Leptospira interrogans	115	GCA_000343835.1,GCA_000306295.2,GCA_001995205.1,GCA_001293065.1,GCA_000243955.3,GCA_000306215.2,GCA_001292605.1,GCA_000244115.3,GCA_000243935.3,GCA_000217295.3,GCA_000343145.1,GCA_000092565.1,GCA_000343375.1,GCA_001412475.2,GCA_000244275.3,GCA_000343675.1,GCA_002269235.1,GCA_000343475.1,GCA_000343775.1,GCA_001022315.1,GCA_000343655.1,GCA_000343575.1,GCA_000343245.1,GCA_000343265.1,GCA_000342765.1…
1598	Lactobacillus reuteri	115	GCA_003719715.1,GCA_002112245.1,GCA_002128745.1,GCA_000160715.1,GCA_003703885.1,GCA_000179435.1,GCA_002253865.1,GCA_003174995.1,GCA_002254095.1,GCA_002253625.1,GCA_003174865.1,GCA_001703885.1,GCA_001434615.1,GCA_004349685.1,GCA_003053005.1,GCA_000236455.2,GCA_001657495.1,GCA_002128635.1,GCA_003072625.1,GCA_001705505.1,GCA_000010005.1,GCA_002007085.1,GCA_002762415.1,GCA_002254165.1,GCA_001703855.1…
624	Shigella sonnei	113	GCA_900457155.1,GCA_003977275.1,GCA_002248925.1,GCA_002247485.1,GCA_900103855.1,GCA_003977375.1,GCA_001256795.1,GCA_002142635.1,GCA_002246815.1,GCA_002246165.1,GCA_002317065.1,GCA_004025445.1,GCA_003977185.1,GCA_002247735.1,GCA_003606425.1,GCA_001558295.2,GCA_002224605.1,GCA_002248355.1,GCA_002247805.1,GCA_000188795.2,GCA_003855115.1,GCA_002246195.1,GCA_002248195.1,GCA_001258875.1,GCA_002247555.1…
1764	Mycobacterium avium	110	GCA_001609865.1,GCA_001855455.1,GCA_002716905.1,GCA_000523755.1,GCA_003713025.1,GCA_001610165.1,GCA_002292745.1,GCA_002292735.1,GCA_002208705.2,GCA_002292725.1,GCA_002292435.1,GCA_001855365.1,GCA_000330785.1,GCA_003713045.1,GCA_002292705.1,GCA_001610235.1,GCA_000696775.1,GCA_001610245.1,GCA_002232005.1,GCA_001610065.1,GCA_001610315.1,GCA_001610095.1,GCA_001855355.1,GCA_002292445.1,GCA_000523655.1…
584	Proteus mirabilis	109	GCA_001062135.1,GCA_001060765.1,GCA_000972665.1,GCA_001653845.1,GCA_000297835.1,GCA_002180115.1,GCA_000770765.1,GCA_002197405.1,GCA_001281545.1,GCA_900455065.1,GCA_001060285.1,GCA_003073935.1,GCA_000755485.1,GCA_001060835.1,GCA_000160755.1,GCA_002945235.1,GCA_003171695.1,GCA_000069965.1,GCA_003583505.1,GCA_002936215.2,GCA_003856215.1,GCA_002944495.1,GCA_003075585.1,GCA_003030945.1,GCA_003175415.1…
480	Moraxella catarrhalis	106	GCA_003971285.1,GCA_003625805.1,GCA_000193025.2,GCA_001656115.1,GCA_900453095.1,GCA_003626095.1,GCA_003625925.1,GCA_001064665.1,GCA_000192965.2,GCA_003625545.1,GCA_003443935.1,GCA_003625975.1,GCA_001656195.1,GCA_003971305.1,GCA_000192905.2,GCA_003625555.1,GCA_003625735.1,GCA_001656495.1,GCA_003626245.1,GCA_900476075.1,GCA_003626455.1,GCA_001656505.1,GCA_003625655.1,GCA_003625935.1,GCA_003626035.1…
316	Pseudomonas stutzeri	103	GCA_002477385.1,GCA_002346465.1,GCA_002380585.1,GCA_002418345.1,GCA_003935565.1,GCA_002415415.1,GCA_002380045.1,GCA_002451325.1,GCA_002432785.1,GCA_002378365.1,GCA_000280555.1,GCA_002388145.1,GCA_002365145.1,GCA_002282995.1,GCA_002362825.1,GCA_003940515.1,GCA_003936035.1,GCA_003965105.1,GCA_003255915.1,GCA_002378715.1,GCA_002335105.1,GCA_002479285.1,GCA_002294535.1,GCA_001038645.1,GCA_002483545.1…
382	Sinorhizobium meliloti	102	GCA_004004315.1,GCA_004003825.1,GCA_004003965.1,GCA_004003105.1,GCA_004004685.1,GCA_000218265.1,GCA_000304415.1,GCA_004001665.1,GCA_004001805.1,GCA_000427745.1,GCA_004017685.1,GCA_004001505.1,GCA_004002255.1,GCA_004004675.1,GCA_900108935.1,GCA_004002035.1,GCA_004003215.1,GCA_004004355.1,GCA_004022075.1,GCA_004004375.1,GCA_002751265.1,GCA_004001725.1,GCA_004003925.1,GCA_000473405.1,GCA_004002605.1…
96345	Flavobacterium psychrophilum	101	GCA_900186525.1,GCA_900186415.1,GCA_002207815.1,GCA_000767095.1,GCA_900610025.1,GCA_000971575.2,GCA_003433335.1,GCA_003433315.1,GCA_900186395.1,GCA_900610175.1,GCA_900610065.1,GCA_900610005.1,GCA_900186825.1,GCA_900610195.1,GCA_900610145.1,GCA_900610305.1,GCA_900186435.1,GCA_900186565.1,GCA_900610285.1,GCA_000971685.2,GCA_900610095.1,GCA_900610055.1,GCA_900186815.1,GCA_003788665.1,GCA_900610225.1…
1503054	Burkholderia stagnalis	100	GCA_003857645.1,GCA_003857845.1,GCA_001527645.1,GCA_001533235.1,GCA_001534505.1,GCA_001527585.1,GCA_003857885.1,GCA_003853215.1,GCA_003857825.1,GCA_003853135.1,GCA_001527305.1,GCA_001527665.1,GCA_001534385.1,GCA_001534295.1,GCA_003853395.1,GCA_001527805.1,GCA_001533495.1,GCA_003857925.1,GCA_001532315.1,GCA_001533575.1,GCA_003853115.1,GCA_001530645.1,GCA_001533905.1,GCA_001527285.1,GCA_001534185.1…
1871066	Mesorhizobium sp.	98	GCA_004020285.1,GCA_004020485.1,GCA_004021815.1,GCA_004020405.1,GCA_004018605.1,GCA_004021705.1,GCA_004020425.1,GCA_004020185.1,GCA_004018925.1,GCA_004021185.1,GCA_004018125.1,GCA_004020065.1,GCA_004021955.1,GCA_004020365.1,GCA_004019395.1,GCA_004019015.1,GCA_004019665.1,GCA_004021625.1,GCA_004019365.1,GCA_004019915.1,GCA_004021565.1,GCA_004018175.1,GCA_004020195.1,GCA_004020005.1,GCA_004021465.1…
199	Campylobacter concisus	95	GCA_002914345.1,GCA_000017725.2,GCA_002914285.1,GCA_002912735.1,GCA_002914185.1,GCA_002912675.1,GCA_002913265.1,GCA_002912515.1,GCA_000466665.1,GCA_002913745.1,GCA_002912705.1,GCA_002912595.1,GCA_002913075.1,GCA_003049045.1,GCA_002914295.1,GCA_003048835.1,GCA_002912605.1,GCA_002913425.1,GCA_002913785.1,GCA_002913565.1,GCA_003048605.1,GCA_003048505.1,GCA_002914245.1,GCA_002912465.1,GCA_002913505.1…
139	Borreliella burgdorferi	95	GCA_000501335.1,GCA_002996845.1,GCA_002083055.2,GCA_002996405.1,GCA_002997265.1,GCA_002997065.1,GCA_002996165.1,GCA_002996005.1,GCA_002996745.1,GCA_000181555.2,GCA_000166635.2,GCA_002996175.1,GCA_002151485.1,GCA_000172255.1,GCA_000501535.1,GCA_002996645.1,GCA_002995885.1,GCA_002997085.1,GCA_002995985.1,GCA_002996785.1,GCA_000502155.1,GCA_002996085.1,GCA_002996795.1,GCA_002997285.1,GCA_000008685.2…
1404	Bacillus megaterium	94	GCA_002576315.1,GCA_002871835.1,GCA_000225265.1,GCA_002562195.1,GCA_000876465.1,GCA_002574835.1,GCA_003382345.1,GCA_000832985.1,GCA_002560705.1,GCA_002566025.1,GCA_002568195.1,GCA_001640745.1,GCA_000025805.1,GCA_003400055.1,GCA_002560595.1,GCA_002574105.1,GCA_002577645.1,GCA_002576505.1,GCA_002571125.1,GCA_002574795.1,GCA_002575285.1,GCA_001029885.1,GCA_002558805.1,GCA_002577015.1,GCA_002583135.1…
347	Xanthomonas oryzae	93	GCA_004355605.1,GCA_001042795.1,GCA_004355525.1,GCA_003428965.1,GCA_002850135.1,GCA_003382855.1,GCA_002850075.1,GCA_003382875.1,GCA_001021915.1,GCA_004355505.1,GCA_004355285.1,GCA_002850215.1,GCA_004355785.1,GCA_004355585.1,GCA_003382775.1,GCA_004355705.1,GCA_001746595.1,GCA_003031365.1,GCA_003382795.1,GCA_003031385.1,GCA_004355385.1,GCA_004136395.1,GCA_000948075.1,GCA_000168315.3,GCA_004319445.1…
1346	Streptococcus iniae	93	GCA_003674995.1,GCA_003675225.1,GCA_003697585.1,GCA_000300915.1,GCA_003675145.1,GCA_003675245.1,GCA_003674235.1,GCA_003697615.1,GCA_002220115.1,GCA_003675085.1,GCA_003697565.1,GCA_003697605.1,GCA_003589905.1,GCA_003697675.1,GCA_003674395.1,GCA_001855735.1,GCA_003674785.1,GCA_003675285.1,GCA_003674175.1,GCA_001885145.1,GCA_000648525.1,GCA_000831485.1,GCA_003674835.1,GCA_000648555.1,GCA_003674125.1…
1685	Bifidobacterium breve	92	GCA_001685905.1,GCA_001685805.1,GCA_002838465.1,GCA_000220135.1,GCA_000741125.1,GCA_001576875.1,GCA_002838365.1,GCA_000569075.1,GCA_002075865.1,GCA_001685825.1,GCA_002838745.1,GCA_001685885.1,GCA_002838705.1,GCA_002838725.1,GCA_000466545.1,GCA_002838305.1,GCA_002838685.1,GCA_900637145.1,GCA_002076075.1,GCA_002027265.1,GCA_002838405.1,GCA_002838545.1,GCA_002838265.1,GCA_002271275.1,GCA_003370105.1…
64104	Bacillus pseudomycoides	88	GCA_002557385.1,GCA_002555685.1,GCA_002014615.1,GCA_002555995.1,GCA_002550445.1,GCA_002572215.1,GCA_002554825.1,GCA_002569945.1,GCA_002555145.1,GCA_002555675.1,GCA_002554885.1,GCA_002557245.1,GCA_002557835.1,GCA_002557285.1,GCA_002555415.1,GCA_002555785.1,GCA_002557465.1,GCA_002557585.1,GCA_002556345.1,GCA_002552375.1,GCA_002569605.1,GCA_002571845.1,GCA_002572075.1,GCA_002569565.1,GCA_002569585.1…
46126	Staphylococcus chromogenes	87	GCA_003039735.1,GCA_003039455.1,GCA_003040355.1,GCA_003578215.1,GCA_003578545.1,GCA_003043035.1,GCA_003039755.1,GCA_003040235.1,GCA_003040255.1,GCA_003040075.1,GCA_003040375.1,GCA_003578185.1,GCA_003039635.1,GCA_003036345.1,GCA_003036215.1,GCA_002994285.1,GCA_003040295.1,GCA_003040435.1,GCA_003036375.1,GCA_003040135.1,GCA_003036405.1,GCA_003039815.1,GCA_003578295.1,GCA_003039555.1,GCA_003036185.1…
518	Bordetella bronchiseptica	86	GCA_000690755.1,GCA_001598655.1,GCA_003428275.1,GCA_000690115.2,GCA_000648985.1,GCA_002750715.1,GCA_000689735.2,GCA_900637995.1,GCA_003938745.1,GCA_004006735.1,GCA_000698985.1,GCA_003186595.1,GCA_000662055.1,GCA_000313085.1,GCA_002859225.1,GCA_000690295.1,GCA_004006935.1,GCA_000317955.1,GCA_000746565.1,GCA_000689875.1,GCA_000690255.1,GCA_003184485.1,GCA_000690235.1,GCA_000689715.1,GCA_000689955.1…
2104	Mycoplasma pneumoniae	86	GCA_002563365.1,GCA_001296625.1,GCA_001455775.1,GCA_001296765.1,GCA_002128185.1,GCA_001455675.1,GCA_002355695.1,GCA_000027345.1,GCA_001296825.1,GCA_001272915.1,GCA_001455735.1,GCA_002128045.1,GCA_000331085.2,GCA_002563495.1,GCA_002128285.1,GCA_002563355.1,GCA_001272755.1,GCA_001455605.1,GCA_001296735.1,GCA_001455625.1,GCA_000733995.1,GCA_002128105.1,GCA_001272715.1,GCA_001455745.1,GCA_002563435.1…
1303	Streptococcus oralis	85	GCA_003942805.1,GCA_000257845.1,GCA_001588825.1,GCA_002096435.1,GCA_000185265.1,GCA_000257455.1,GCA_000257495.1,GCA_001639395.1,GCA_002096595.1,GCA_001069675.1,GCA_001578965.1,GCA_001579625.1,GCA_002096175.1,GCA_001579095.1,GCA_003943825.1,GCA_000442175.1,GCA_002096495.1,GCA_004127235.1,GCA_002096275.1,GCA_000722845.1,GCA_000959945.1,GCA_000287715.1,GCA_003942635.1,GCA_001588645.1,GCA_003944395.1…
1719	Corynebacterium pseudotuberculosis	84	GCA_001867105.1,GCA_000258385.1,GCA_001969085.2,GCA_001047215.2,GCA_001579865.1,GCA_002953235.1,GCA_001682255.1,GCA_001579885.2,GCA_001481675.1,GCA_001922285.1,GCA_002155265.1,GCA_003955885.1,GCA_001579825.1,GCA_000263755.2,GCA_000730445.1,GCA_001653315.1,GCA_002953275.1,GCA_004193635.1,GCA_000152065.2,GCA_001867125.1,GCA_002953315.1,GCA_000221625.1,GCA_001975165.1,GCA_000265545.2,GCA_001682275.1…
1624	Lactobacillus salivarius	83	GCA_001011095.1,GCA_002079795.1,GCA_002160855.1,GCA_002079545.1,GCA_002736025.1,GCA_003052845.1,GCA_001066665.1,GCA_002079505.1,GCA_000159395.1,GCA_002079715.1,GCA_003472615.1,GCA_000008925.1,GCA_002289815.1,GCA_003052875.1,GCA_002079595.1,GCA_002735985.1,GCA_002161265.1,GCA_002289665.1,GCA_002289965.1,GCA_002289985.1,GCA_002289845.1,GCA_000758365.1,GCA_003061545.1,GCA_002289625.1,GCA_002079435.1…
1402	Bacillus licheniformis	83	GCA_003859785.1,GCA_002074115.1,GCA_002272395.1,GCA_003326655.1,GCA_004078545.1,GCA_002933795.1,GCA_001925055.1,GCA_001726125.1,GCA_000258125.2,GCA_001896285.1,GCA_001876555.1,GCA_003595625.1,GCA_002272005.1,GCA_001587285.1,GCA_003253815.1,GCA_001925025.1,GCA_002074075.1,GCA_001914255.1,GCA_000315975.1,GCA_002272335.1,GCA_003583315.1,GCA_001901555.1,GCA_000477395.1,GCA_004526275.1,GCA_002953475.1…
821	Bacteroides vulgatus	82	GCA_003471775.1,GCA_003475695.1,GCA_003457705.1,GCA_003471285.1,GCA_003439275.1,GCA_003467565.1,GCA_003459365.1,GCA_003471225.1,GCA_003457755.1,GCA_000273295.1,GCA_003473265.1,GCA_003437875.1,GCA_003468485.1,GCA_003436175.1,GCA_003470745.1,GCA_003465305.1,GCA_000012825.1,GCA_001913895.1,GCA_003474595.1,GCA_001404375.1,GCA_004167625.1,GCA_000403235.2,GCA_900445545.1,GCA_003439605.1,GCA_000699845.1…
623	Shigella flexneri	78	GCA_000213455.2,GCA_000007405.1,GCA_002442995.1,GCA_002217695.1,GCA_000267985.1,GCA_002949575.1,GCA_000213675.2,GCA_002741635.1,GCA_002240075.1,GCA_002917815.1,GCA_002946695.1,GCA_002949595.1,GCA_001579965.1,GCA_900457165.1,GCA_002240115.1,GCA_000217895.2,GCA_002950195.1,GCA_000815565.1,GCA_002949515.1,GCA_004569345.1,GCA_000013585.1,GCA_002949695.1,GCA_000754175.1,GCA_000213495.2,GCA_002174695.2…
1985254	Xanthomonas phaseoli	78	GCA_000807875.2,GCA_000266565.1,GCA_000266805.1,GCA_000266625.1,GCA_000808655.2,GCA_000265805.1,GCA_000265585.1,GCA_000775205.2,GCA_000266085.1,GCA_000266705.1,GCA_000827975.2,GCA_002759135.1,GCA_000588855.1,GCA_000266285.1,GCA_000266485.1,GCA_000808695.2,GCA_000266765.1,GCA_001640215.1,GCA_000266265.1,GCA_000266385.1,GCA_001564415.1,GCA_002759155.1,GCA_000266545.1,GCA_000266365.1,GCA_000265725.1…
106654	Acinetobacter nosocomialis	78	GCA_003843725.1,GCA_002137015.1,GCA_000529215.1,GCA_002420985.1,GCA_003947625.1,GCA_000814165.3,GCA_000472005.1,GCA_000368605.1,GCA_000162375.2,GCA_004792395.1,GCA_000949695.1,GCA_001056825.1,GCA_001433095.1,GCA_002340465.1,GCA_003006925.1,GCA_001862695.1,GCA_000949715.1,GCA_001864205.1,GCA_001680455.1,GCA_000802905.1,GCA_000775895.1,GCA_002166815.1,GCA_002415405.1,GCA_003007555.1,GCA_003569685.1…
29497	Vibrio splendidus	77	GCA_001306215.1,GCA_003050405.1,GCA_002877315.1,GCA_002876045.1,GCA_002874795.1,GCA_002875085.1,GCA_003050545.1,GCA_000272245.2,GCA_003050165.1,GCA_003050345.1,GCA_003345295.1,GCA_002876905.1,GCA_003050225.1,GCA_003050255.1,GCA_003050385.1,GCA_001306195.1,GCA_002875045.1,GCA_000272125.2,GCA_003050045.1,GCA_001691275.1,GCA_003050125.1,GCA_002873485.1,GCA_002875585.1,GCA_002876945.1,GCA_000272265.2…
75985	Mannheimia haemolytica	76	GCA_001856565.1,GCA_000443085.1,GCA_001929885.1,GCA_001930105.1,GCA_001930615.1,GCA_001596675.1,GCA_000443185.1,GCA_002285595.1,GCA_001930505.1,GCA_001930695.1,GCA_001930025.1,GCA_001596665.1,GCA_001596585.1,GCA_900452985.1,GCA_900452885.1,GCA_900474405.1,GCA_001931345.1,GCA_001930365.1,GCA_001929515.1,GCA_001930855.1,GCA_000176255.1,GCA_001856545.1,GCA_000153645.1,GCA_000963675.1,GCA_001722305.1…
571	Klebsiella oxytoca	73	GCA_900084015.1,GCA_001078255.1,GCA_900083745.1,GCA_003991285.1,GCA_001078235.1,GCA_900084025.1,GCA_000492815.1,GCA_900083625.1,GCA_900478285.1,GCA_900083585.1,GCA_001030775.1,GCA_000252915.3,GCA_900083615.1,GCA_900083895.1,GCA_002588345.1,GCA_900083765.1,GCA_001022115.1,GCA_900083735.1,GCA_000269585.1,GCA_002265085.1,GCA_900083705.1,GCA_900083815.1,GCA_900083875.1,GCA_900083715.1,GCA_002984395.1…
29385	Staphylococcus saprophyticus	73	GCA_001937025.1,GCA_002902025.2,GCA_900240075.1,GCA_003043655.1,GCA_002208905.2,GCA_002209265.2,GCA_000010125.1,GCA_003041995.1,GCA_001074225.1,GCA_001747475.1,GCA_001558375.2,GCA_001558275.2,GCA_900458675.1,GCA_002379645.1,GCA_001747315.1,GCA_001747155.1,GCA_001747465.1,GCA_004122655.1,GCA_004122635.1,GCA_002338725.1,GCA_900635295.1,GCA_001747545.1,GCA_900458835.1,GCA_002421145.1,GCA_000251125.2…
1694	Bifidobacterium pseudolongum	73	GCA_004155635.1,GCA_004156175.1,GCA_004155725.1,GCA_004155375.1,GCA_000741295.1,GCA_002706665.1,GCA_004155305.1,GCA_004155475.1,GCA_004168525.1,GCA_002846715.1,GCA_002846875.1,GCA_004156115.1,GCA_004155015.1,GCA_004155165.1,GCA_004155715.1,GCA_004155835.1,GCA_002846815.1,GCA_004155145.1,GCA_004155045.1,GCA_000800475.2,GCA_002846685.1,GCA_004155595.1,GCA_002846675.1,GCA_004155435.1,GCA_004155525.1…
136468	Vibrio lentus	73	GCA_002874305.1,GCA_002877725.1,GCA_002874115.1,GCA_002876285.1,GCA_002875965.1,GCA_002877235.1,GCA_002873075.1,GCA_002877645.1,GCA_002874165.1,GCA_002874555.1,GCA_002875825.1,GCA_002876105.1,GCA_002874275.1,GCA_002873115.1,GCA_002877445.1,GCA_002875665.1,GCA_002874155.1,GCA_002874685.1,GCA_002875625.1,GCA_002875805.1,GCA_002876065.1,GCA_002877535.1,GCA_002876365.1,GCA_002872835.1,GCA_002873755.1…
554	Pectobacterium carotovorum	72	GCA_000754765.1,GCA_001932635.1,GCA_000808335.1,GCA_000808415.1,GCA_000754705.1,GCA_003121765.1,GCA_003096475.1,GCA_002250255.1,GCA_000808115.1,GCA_002904105.1,GCA_002250215.1,GCA_002930555.1,GCA_900129615.1,GCA_000754695.1,GCA_002904185.1,GCA_000808195.1,GCA_002904125.1,GCA_003402555.1,GCA_000808355.1,GCA_001038675.1,GCA_900195285.1,GCA_002904025.1,GCA_002904005.1,GCA_003594975.1,GCA_003595065.1…
47951	Vibrio cyclitrophicus	72	GCA_002877585.1,GCA_002877375.1,GCA_000256185.2,GCA_002874035.1,GCA_002873905.1,GCA_002874845.1,GCA_000256205.2,GCA_000256465.2,GCA_002872815.1,GCA_001691175.1,GCA_002873095.1,GCA_002874765.1,GCA_002873345.1,GCA_002873015.1,GCA_000256325.2,GCA_000256365.2,GCA_000256245.1,GCA_000256385.2,GCA_001675875.1,GCA_002874905.1,GCA_002875465.1,GCA_002872705.1,GCA_002877625.1,GCA_002876525.1,GCA_002877505.1…
28025	Bifidobacterium animalis	72	GCA_004154545.1,GCA_004167905.1,GCA_000741485.1,GCA_003671995.1,GCA_002914895.1,GCA_004135895.1,GCA_004154525.1,GCA_004154475.1,GCA_004154565.1,GCA_001688645.2,GCA_003095115.1,GCA_000025245.1,GCA_000277325.1,GCA_001039715.1,GCA_000021425.1,GCA_002803775.1,GCA_003094775.1,GCA_000022965.1,GCA_001263975.1,GCA_003094895.1,GCA_000414215.1,GCA_003438565.1,GCA_004154695.1,GCA_001263865.1,GCA_002762435.1…
1812935	Enterobacter roggenkampii	72	GCA_003964365.1,GCA_000692295.1,GCA_003400715.1,GCA_002278335.1,GCA_000805795.1,GCA_001022415.1,GCA_001052055.1,GCA_001472715.1,GCA_001472995.1,GCA_002278385.1,GCA_002211685.1,GCA_001471995.1,GCA_002785665.1,GCA_001317055.2,GCA_002162415.1,GCA_000968725.1,GCA_001472305.1,GCA_003289225.1,GCA_000957195.1,GCA_000956965.1,GCA_000965835.1,GCA_003362915.1,GCA_000612205.1,GCA_001675835.1,GCA_003227935.1…
644	Aeromonas hydrophila	70	GCA_000626755.1,GCA_000819505.1,GCA_002093135.1,GCA_000612075.2,GCA_001604855.1,GCA_000586035.1,GCA_004296435.1,GCA_003999465.1,GCA_001604835.1,GCA_001535585.1,GCA_001705905.1,GCA_000940915.1,GCA_001604905.1,GCA_001683535.1,GCA_000708065.1,GCA_000354695.1,GCA_001982465.1,GCA_000963645.1,GCA_001057115.1,GCA_001687125.1,GCA_001056955.1,GCA_002115515.1,GCA_000783635.2,GCA_001057275.1,GCA_002834265.1…
61645	Enterobacter asburiae	68	GCA_001317235.2,GCA_001482565.1,GCA_000957005.1,GCA_004368735.1,GCA_001525055.1,GCA_001022955.1,GCA_003634515.1,GCA_003965575.1,GCA_003512405.1,GCA_002886845.1,GCA_001316445.2,GCA_001482625.1,GCA_003986715.1,GCA_000958735.1,GCA_001661155.1,GCA_900048055.1,GCA_002333885.1,GCA_900447185.1,GCA_002334005.1,GCA_003986725.1,GCA_001521715.1,GCA_001011855.1,GCA_001617645.1,GCA_000952605.1,GCA_004024095.1…
28037	Streptococcus mitis	68	GCA_002096765.1,GCA_003942885.1,GCA_002096935.1,GCA_000724165.1,GCA_000148505.2,GCA_001588625.1,GCA_003942765.1,GCA_002096755.1,GCA_000148585.3,GCA_000148525.2,GCA_000430345.1,GCA_003943555.1,GCA_002096835.1,GCA_002096925.1,GCA_003943575.1,GCA_000220085.2,GCA_000506765.1,GCA_001070705.1,GCA_000960005.1,GCA_001546795.1,GCA_000506725.1,GCA_001588605.1,GCA_003942575.1,GCA_000220045.2,GCA_000960065.1…
28026	Bifidobacterium pseudocatenulatum	68	GCA_003465135.1,GCA_003436025.1,GCA_003471295.1,GCA_003467515.1,GCA_003474525.1,GCA_002271255.1,GCA_003472545.1,GCA_003472575.1,GCA_003436955.1,GCA_003460425.1,GCA_003473115.1,GCA_001686045.1,GCA_003459865.1,GCA_003471415.1,GCA_003952825.1,GCA_003463455.1,GCA_003474835.1,GCA_002075945.1,GCA_003436105.1,GCA_003470545.1,GCA_003436675.1,GCA_001686005.1,GCA_003474015.1,GCA_001685965.1,GCA_003437435.1…
633	Yersinia pseudotuberculosis	67	GCA_001319785.1,GCA_000834435.1,GCA_001136125.1,GCA_000020085.1,GCA_000834375.1,GCA_000754965.1,GCA_004137375.1,GCA_900092345.1,GCA_000834355.1,GCA_000613105.1,GCA_001124425.1,GCA_001104045.1,GCA_003546905.1,GCA_001244655.1,GCA_000834475.1,GCA_001319705.1,GCA_000016945.1,GCA_001144105.1,GCA_000834945.1,GCA_003798405.1,GCA_000834295.1,GCA_002554645.1,GCA_003798445.1,GCA_001108005.1,GCA_001123345.1…
56459	Xanthomonas vasicola	67	GCA_000772725.1,GCA_002939925.1,GCA_003116615.1,GCA_000159795.2,GCA_002191955.1,GCA_003725315.1,GCA_003312715.2,GCA_003312685.2,GCA_002490275.1,GCA_003116635.1,GCA_003111905.1,GCA_003724955.1,GCA_003725055.1,GCA_003725135.1,GCA_000278035.1,GCA_003111845.1,GCA_003725075.1,GCA_000772715.2,GCA_003725155.1,GCA_004339435.1,GCA_003725915.1,GCA_003312635.3,GCA_003111965.1,GCA_003312785.2,GCA_003725195.1…
239935	Akkermansia muciniphila	67	GCA_004015225.1,GCA_900184905.1,GCA_002885615.1,GCA_002885695.1,GCA_002885155.1,GCA_003514565.1,GCA_002885395.1,GCA_004101765.1,GCA_002885375.1,GCA_004104435.1,GCA_004319565.1,GCA_003716935.1,GCA_900185025.1,GCA_900185065.1,GCA_900185045.1,GCA_004015345.1,GCA_002885165.1,GCA_004015105.1,GCA_002885715.1,GCA_004015325.1,GCA_001688765.2,GCA_002885465.1,GCA_004015025.1,GCA_900184885.1,GCA_002885315.1…
83554	Chlamydia psittaci	66	GCA_000317995.1,GCA_001401485.1,GCA_000786005.2,GCA_000204175.1,GCA_002752735.1,GCA_000415725.1,GCA_000415765.1,GCA_000191925.1,GCA_000415605.1,GCA_000417675.1,GCA_000270445.1,GCA_001714595.1,GCA_000417565.1,GCA_002844715.1,GCA_001714565.1,GCA_000415705.1,GCA_000298475.2,GCA_000270425.1,GCA_000211155.1,GCA_000338695.1,GCA_000415545.1,GCA_002844745.1,GCA_001401455.1,GCA_000415625.1,GCA_000415585.1…
55601	Vibrio anguillarum	66	GCA_003390595.1,GCA_001989855.1,GCA_003390575.1,GCA_000217675.1,GCA_000786425.1,GCA_002287545.1,GCA_002310335.1,GCA_002211505.1,GCA_003391175.1,GCA_002813815.1,GCA_003391155.1,GCA_002901125.1,GCA_001989675.1,GCA_001989835.1,GCA_001989655.1,GCA_003595565.1,GCA_001990025.1,GCA_003390535.1,GCA_003390655.1,GCA_000462975.1,GCA_000257165.1,GCA_003399575.2,GCA_002212005.1,GCA_001989795.1,GCA_003390615.1…
29388	Staphylococcus capitis	66	GCA_001065645.1,GCA_003578405.1,GCA_002591175.1,GCA_003041075.1,GCA_001651285.1,GCA_003857145.1,GCA_001074935.1,GCA_001073565.1,GCA_001066795.1,GCA_003039875.1,GCA_002276515.1,GCA_003578415.1,GCA_900068995.1,GCA_001471555.2,GCA_001070105.1,GCA_000263775.1,GCA_001062085.1,GCA_001220005.1,GCA_001074775.1,GCA_001073715.1,GCA_001215085.1,GCA_001073365.1,GCA_001650395.1,GCA_003579085.1,GCA_001651335.1…
587753	Pseudomonas chlororaphis	65	GCA_000597925.1,GCA_003850485.1,GCA_003851265.1,GCA_003851835.1,GCA_000698865.1,GCA_002469505.1,GCA_003851205.1,GCA_003851925.1,GCA_003731785.1,GCA_003350145.1,GCA_003851405.1,GCA_001269555.1,GCA_001269595.1,GCA_900095245.1,GCA_001269575.1,GCA_900455495.1,GCA_003850445.1,GCA_003851285.1,GCA_900104715.1,GCA_002355875.1,GCA_003205435.1,GCA_003850505.1,GCA_000264555.1,GCA_900636995.1,GCA_003851785.1…
1290	Staphylococcus hominis	65	GCA_000183685.1,GCA_001070895.1,GCA_001051895.1,GCA_001077185.1,GCA_001072955.1,GCA_900006745.1,GCA_003042345.1,GCA_000247085.2,GCA_003043055.1,GCA_001876445.1,GCA_001743355.1,GCA_001071725.1,GCA_002156675.1,GCA_002901845.1,GCA_900240185.1,GCA_001072965.1,GCA_004329075.1,GCA_001069485.1,GCA_001876465.1,GCA_001073185.1,GCA_001658765.1,GCA_001297105.1,GCA_002276845.1,GCA_001876405.1,GCA_000174735.1…
1117645	Elizabethkingia anophelis	65	GCA_000735205.1,GCA_002888615.1,GCA_000982575.1,GCA_002310515.1,GCA_002023705.1,GCA_900157025.1,GCA_002023135.1,GCA_002995725.1,GCA_002843925.1,GCA_001051975.1,GCA_002023175.1,GCA_000447375.1,GCA_000495955.1,GCA_002023565.1,GCA_001703835.1,GCA_002951455.1,GCA_002023235.2,GCA_002022025.1,GCA_900092065.1,GCA_000496055.1,GCA_900092085.1,GCA_002023625.1,GCA_900156995.1,GCA_000773465.1,GCA_002022045.1…
837	Porphyromonas gingivalis	64	GCA_900157345.1,GCA_002754035.1,GCA_000007585.1,GCA_001274615.1,GCA_000467815.1,GCA_002529365.1,GCA_900157285.1,GCA_900157325.1,GCA_002529375.1,GCA_002754135.1,GCA_000270225.1,GCA_002206105.1,GCA_900157275.1,GCA_000467955.1,GCA_000467975.1,GCA_002754115.1,GCA_900157225.1,GCA_000503975.1,GCA_003862255.1,GCA_000380305.1,GCA_002892575.1,GCA_002754055.1,GCA_001297745.1,GCA_002206085.1,GCA_000467795.1…
777	Coxiella burnetii	64	GCA_002896835.1,GCA_000168875.3,GCA_002247185.1,GCA_002896735.1,GCA_000767035.1,GCA_002247305.1,GCA_000007765.2,GCA_002634085.1,GCA_000723305.1,GCA_000470495.1,GCA_003849875.1,GCA_002633965.1,GCA_002924425.1,GCA_002591355.1,GCA_000359545.5,GCA_002634045.1,GCA_003849965.1,GCA_000019885.1,GCA_002247285.1,GCA_002896795.1,GCA_000019865.1,GCA_001572765.1,GCA_002633885.1,GCA_002247265.1,GCA_000017105.1…
56448	Xanthomonas arboricola	64	GCA_002939825.1,GCA_000724915.1,GCA_002940405.1,GCA_002940385.1,GCA_002879695.1,GCA_002940265.1,GCA_002940475.1,GCA_001306965.1,GCA_001013485.1,GCA_003993415.1,GCA_002940125.1,GCA_002940225.1,GCA_001675005.1,GCA_002940425.1,GCA_002940545.1,GCA_001013495.1,GCA_002940165.1,GCA_001013505.1,GCA_900240365.1,GCA_002940345.1,GCA_001237985.1,GCA_001674995.1,GCA_002940445.1,GCA_001013475.1,GCA_900240355.1…
29486	Yersinia ruckeri	64	GCA_001882955.1,GCA_001883335.1,GCA_001883275.1,GCA_001882625.1,GCA_001883745.1,GCA_900460715.1,GCA_001883495.1,GCA_000964565.1,GCA_002738395.1,GCA_001882925.1,GCA_001882895.1,GCA_001883525.1,GCA_001883425.1,GCA_001883195.1,GCA_001883225.1,GCA_001172905.1,GCA_001883145.1,GCA_001883405.1,GCA_000737165.1,GCA_001750505.1,GCA_001883415.1,GCA_001883575.1,GCA_900460675.1,GCA_002192595.1,GCA_001882975.1…
1681	Bifidobacterium bifidum	64	GCA_003465425.1,GCA_003436635.1,GCA_003470615.1,GCA_003094645.1,GCA_003467985.1,GCA_003473145.1,GCA_003437325.1,GCA_003094795.1,GCA_001576895.1,GCA_003470585.1,GCA_003436575.1,GCA_001020405.1,GCA_001020325.1,GCA_000165905.1,GCA_002469385.1,GCA_003573895.1,GCA_003437345.1,GCA_003437785.1,GCA_000164965.1,GCA_001595435.1,GCA_900637095.1,GCA_003436655.1,GCA_001020265.1,GCA_003094755.1,GCA_900112465.1…
1405	Bacillus mycoides	64	GCA_002118175.1,GCA_002118195.1,GCA_002569385.1,GCA_001757785.1,GCA_900094345.1,GCA_000160975.1,GCA_001541985.1,GCA_001619505.1,GCA_000290895.1,GCA_001484805.1,GCA_002014535.1,GCA_002021835.1,GCA_000003925.1,GCA_002014715.1,GCA_000293605.1,GCA_001758015.1,GCA_001757915.1,GCA_002118185.1,GCA_000513155.1,GCA_004367995.1,GCA_001757875.1,GCA_900094695.1,GCA_001757845.1,GCA_002104575.1,GCA_001044935.1…
1390	Bacillus amyloliquefaciens	64	GCA_001587325.1,GCA_900245865.1,GCA_001672615.1,GCA_001077735.1,GCA_000195515.1,GCA_001687185.1,GCA_001866745.1,GCA_000508265.1,GCA_001922005.1,GCA_003417765.1,GCA_003337795.1,GCA_001558705.1,GCA_000262385.1,GCA_001278635.1,GCA_003546075.1,GCA_000330805.1,GCA_000196735.1,GCA_001705195.1,GCA_001586105.1,GCA_001469685.1,GCA_002419985.1,GCA_002024555.1,GCA_001431285.1,GCA_001889285.1,GCA_002173635.1…
820	Bacteroides uniformis	63	GCA_003436475.1,GCA_003459625.1,GCA_000699885.1,GCA_003437005.1,GCA_003459585.1,GCA_003487475.1,GCA_001406135.1,GCA_900107315.1,GCA_003463315.1,GCA_003468865.1,GCA_003473285.1,GCA_900185075.1,GCA_003457925.1,GCA_003467505.1,GCA_004167505.1,GCA_001406715.1,GCA_003468755.1,GCA_003469025.1,GCA_003534475.1,GCA_000273785.1,GCA_003437205.1,GCA_003539055.1,GCA_003437605.1,GCA_001405595.1,GCA_001406095.1…
53409	Pseudomonas coronafaciens	63	GCA_003415845.1,GCA_003416675.1,GCA_003701785.1,GCA_003699275.1,GCA_003416345.1,GCA_001401235.1,GCA_003416645.1,GCA_003416075.1,GCA_003416665.1,GCA_001275725.1,GCA_003416395.1,GCA_003416055.1,GCA_001293935.1,GCA_003416385.1,GCA_003416705.1,GCA_003703265.1,GCA_003416575.1,GCA_003416405.1,GCA_003415795.1,GCA_003415685.1,GCA_003416495.1,GCA_001400345.1,GCA_003702895.1,GCA_003416655.1,GCA_003416545.1…
208224	Enterobacter kobei	63	GCA_001316705.2,GCA_002334635.1,GCA_001631025.1,GCA_001011785.1,GCA_001518165.1,GCA_002785745.1,GCA_001631525.1,GCA_001023195.1,GCA_000692255.1,GCA_001022915.1,GCA_001729765.1,GCA_001058605.1,GCA_001057545.1,GCA_001053725.1,GCA_002785725.1,GCA_001053395.1,GCA_001518525.1,GCA_001441705.1,GCA_001023235.1,GCA_001518245.1,GCA_002208285.1,GCA_002785755.1,GCA_002018415.1,GCA_002785945.1,GCA_002785795.1…
654	Aeromonas veronii	62	GCA_001446795.1,GCA_000298015.1,GCA_002906945.1,GCA_000297975.1,GCA_000204115.1,GCA_001446535.1,GCA_001921885.1,GCA_900156085.1,GCA_003036425.1,GCA_004379225.1,GCA_002803925.1,GCA_000298035.1,GCA_001446695.1,GCA_001446635.1,GCA_003491365.1,GCA_001446775.1,GCA_004379205.1,GCA_001446505.1,GCA_001634325.1,GCA_000820365.1,GCA_001446875.1,GCA_003367095.1,GCA_001446465.1,GCA_001446645.1,GCA_002214865.1…
625	Shigella sp.	62	GCA_003451215.1,GCA_003450635.1,GCA_003489925.1,GCA_003447775.1,GCA_003543655.1,GCA_003543675.1,GCA_003483265.1,GCA_003525695.1,GCA_003506155.1,GCA_003491985.1,GCA_003485245.1,GCA_003503435.1,GCA_003514895.1,GCA_003525625.1,GCA_003455355.1,GCA_003517305.1,GCA_003534365.1,GCA_003524245.1,GCA_003534235.1,GCA_003542215.1,GCA_003526545.1,GCA_003503775.1,GCA_003491965.1,GCA_003485225.1,GCA_003447725.1…
246167	Vibrio crassostreae	62	GCA_004345475.1,GCA_004342865.1,GCA_003814615.1,GCA_003814675.1,GCA_004342565.1,GCA_003751235.1,GCA_003814645.1,GCA_003752385.1,GCA_004343545.1,GCA_004346345.1,GCA_003755075.1,GCA_001048555.1,GCA_003752445.1,GCA_003751145.1,GCA_004341905.1,GCA_001048515.1,GCA_001048575.1,GCA_003751205.1,GCA_004346625.1,GCA_004342765.1,GCA_004345545.1,GCA_003814845.1,GCA_003751935.1,GCA_004342705.1,GCA_004341705.1…
1613	Lactobacillus fermentum	60	GCA_002794315.1,GCA_003261135.1,GCA_002591935.1,GCA_003346315.1,GCA_003346325.1,GCA_900163595.1,GCA_001297905.1,GCA_001010185.1,GCA_004208815.1,GCA_003061865.1,GCA_002192435.1,GCA_003462755.1,GCA_001368755.1,GCA_001436835.1,GCA_900205745.1,GCA_001941785.1,GCA_000210515.1,GCA_001982185.1,GCA_000966835.2,GCA_002942005.1,GCA_001854105.1,GCA_002072085.1,GCA_003346795.1,GCA_002204495.1,GCA_003855655.1…
1584	Lactobacillus delbrueckii	60	GCA_000182835.1,GCA_001888985.1,GCA_002017855.1,GCA_001435795.1,GCA_001433875.1,GCA_001437195.1,GCA_000751895.1,GCA_000751275.1,GCA_002000885.1,GCA_003545935.1,GCA_004211735.1,GCA_001888945.1,GCA_001624905.1,GCA_001888905.1,GCA_002723875.1,GCA_000751695.2,GCA_002142575.1,GCA_000284715.1,GCA_000409675.1,GCA_001311275.1,GCA_004354615.1,GCA_001888925.1,GCA_000387565.1,GCA_002847905.1,GCA_000179375.1…
1305	Streptococcus sanguinis	60	GCA_000507745.1,GCA_001593525.1,GCA_000191105.1,GCA_003858565.1,GCA_003943715.1,GCA_001078705.1,GCA_003942475.1,GCA_003943655.1,GCA_003942415.1,GCA_001588895.1,GCA_000220315.1,GCA_003942485.1,GCA_003944485.1,GCA_003942365.1,GCA_900635155.1,GCA_003942595.1,GCA_003944465.1,GCA_003942295.1,GCA_001588715.1,GCA_003943785.1,GCA_003943705.1,GCA_000212855.1,GCA_003942375.1,GCA_000195025.1,GCA_000195045.1…
1245	Leuconostoc mesenteroides	60	GCA_002092145.1,GCA_000447945.1,GCA_002370415.1,GCA_002092385.1,GCA_002092135.1,GCA_002148235.1,GCA_002092625.1,GCA_000160595.1,GCA_001541125.1,GCA_002117185.1,GCA_002092105.1,GCA_002092735.1,GCA_002092745.1,GCA_002092155.1,GCA_002092315.1,GCA_001184265.1,GCA_002092045.1,GCA_003533085.1,GCA_001886915.1,GCA_002009375.1,GCA_000234825.3,GCA_000756355.1,GCA_004102585.1,GCA_001184245.1,GCA_900290445.1…
208962	Escherichia albertii	59	GCA_002895205.1,GCA_003860385.1,GCA_002965385.1,GCA_001514665.1,GCA_003914095.1,GCA_001514575.1,GCA_001514945.1,GCA_002285475.1,GCA_001514645.1,GCA_002285455.1,GCA_001514595.1,GCA_001514805.1,GCA_002965545.1,GCA_001514725.1,GCA_002109845.1,GCA_003864075.1,GCA_002965665.1,GCA_003864095.1,GCA_003312485.2,GCA_002872455.1,GCA_003027535.1,GCA_001514745.1,GCA_002741375.1,GCA_003312545.2,GCA_004234505.1…
93064	Sphingomonas koreensis	58	GCA_003953455.1,GCA_003951665.1,GCA_003953255.1,GCA_003953055.1,GCA_001598395.1,GCA_003950875.1,GCA_003951885.1,GCA_003950365.1,GCA_003951525.1,GCA_003951375.1,GCA_003951475.1,GCA_003953205.1,GCA_003950895.1,GCA_003953035.1,GCA_003951685.1,GCA_003950665.1,GCA_003951275.1,GCA_003951705.1,GCA_003951075.1,GCA_003953155.1,GCA_003953365.1,GCA_003953235.1,GCA_003951505.1,GCA_003953265.1,GCA_003953275.1…
160	Treponema pallidum	57	GCA_001655435.1,GCA_001655555.1,GCA_001713235.1,GCA_001655355.1,GCA_000246795.1,GCA_001713315.1,GCA_001712895.1,GCA_001655275.1,GCA_000008605.1,GCA_000410555.1,GCA_002271195.1,GCA_001655235.1,GCA_001712975.1,GCA_000387485.1,GCA_003611295.1,GCA_000017825.1,GCA_000304295.1,GCA_003611315.1,GCA_000246755.1,GCA_001628695.1,GCA_001713035.1,GCA_002271235.1,GCA_001713095.1,GCA_000024485.1,GCA_000246815.1…
1286	Staphylococcus simulans	57	GCA_002902285.1,GCA_003580625.1,GCA_003043475.1,GCA_003580335.1,GCA_003042965.1,GCA_003043375.1,GCA_003043595.1,GCA_003043415.1,GCA_003076375.1,GCA_003579335.1,GCA_003041805.1,GCA_002994325.1,GCA_002386185.1,GCA_003043535.1,GCA_003580305.1,GCA_003580635.1,GCA_003043495.1,GCA_001546635.1,GCA_002994465.1,GCA_003041695.1,GCA_003041655.1,GCA_900240105.1,GCA_003043435.1,GCA_003042835.1,GCA_003041715.1…
83555	Chlamydia abortus	56	GCA_900118845.1,GCA_900118735.1,GCA_900118625.1,GCA_900128555.1,GCA_900118745.1,GCA_900118865.1,GCA_900119045.1,GCA_900119015.1,GCA_900002505.1,GCA_900118915.1,GCA_900118965.1,GCA_900118795.1,GCA_900118575.1,GCA_000952935.1,GCA_900118615.1,GCA_900118595.1,GCA_900118755.1,GCA_900118715.1,GCA_900002515.1,GCA_900118645.1,GCA_900118555.1,GCA_900118665.1,GCA_002895085.1,GCA_900118805.1,GCA_900118835.1…
553	Pantoea ananatis	56	GCA_003096515.1,GCA_003384905.1,GCA_000025405.2,GCA_003201255.1,GCA_001369355.1,GCA_002959515.1,GCA_002952035.1,GCA_003268795.1,GCA_003182215.1,GCA_000467085.1,GCA_001369375.1,GCA_002959475.1,GCA_003385815.1,GCA_000285975.1,GCA_000661975.1,GCA_000233595.1,GCA_002959585.1,GCA_001543055.1,GCA_002959565.1,GCA_001476115.1,GCA_004358685.1,GCA_002959535.1,GCA_003231545.1,GCA_001475725.1,GCA_000710015.1…
339	Xanthomonas campestris	56	GCA_000321125.4,GCA_000590375.1,GCA_000403575.2,GCA_003363805.1,GCA_003352955.1,GCA_003352895.1,GCA_002776835.1,GCA_002776775.1,GCA_001372255.1,GCA_003602375.1,GCA_003363965.1,GCA_900044145.1,GCA_900039355.1,GCA_003410195.1,GCA_001293445.1,GCA_000403555.2,GCA_000590335.1,GCA_003410215.1,GCA_000834675.1,GCA_900034305.1,GCA_000401735.2,GCA_000070605.1,GCA_003410175.1,GCA_002776715.1,GCA_002879955.1…
1134687	Klebsiella michiganensis	56	GCA_001052045.1,GCA_002852935.1,GCA_000724525.1,GCA_004102625.1,GCA_000247835.1,GCA_000632415.1,GCA_001054995.1,GCA_002925905.1,GCA_002290285.1,GCA_001028885.1,GCA_002192755.1,GCA_004156315.1,GCA_003598595.1,GCA_000567705.1,GCA_003011775.1,GCA_002887605.1,GCA_000308735.2,GCA_001056765.1,GCA_000247915.1,GCA_000633235.1,GCA_001945455.1,GCA_003402095.1,GCA_002119875.1,GCA_002186735.1,GCA_003205795.1…
621	Shigella boydii	55	GCA_002247815.1,GCA_000268145.1,GCA_002949495.1,GCA_002247695.1,GCA_002247825.1,GCA_002248875.1,GCA_002247435.1,GCA_002968245.1,GCA_002949535.1,GCA_002290405.1,GCA_002247945.1,GCA_002249045.1,GCA_002317935.1,GCA_002950035.1,GCA_000815735.1,GCA_002968145.1,GCA_000815705.1,GCA_000268185.1,GCA_002949455.1,GCA_002946735.1,GCA_002950315.1,GCA_002950375.1,GCA_002248245.1,GCA_000815725.1,GCA_002968185.1…
2371	Xylella fastidiosa	55	GCA_000506405.1,GCA_003973705.1,GCA_004016405.1,GCA_000732705.1,GCA_000506905.2,GCA_900129695.1,GCA_004016365.1,GCA_002117875.1,GCA_001456195.1,GCA_001572105.1,GCA_004016375.1,GCA_001971505.1,GCA_001456275.1,GCA_003973695.1,GCA_000811965.1,GCA_001549755.1,GCA_000466025.1,GCA_001456335.3,GCA_001469345.1,GCA_000567985.1,GCA_004016315.1,GCA_002954185.1,GCA_001549765.1,GCA_001456315.1,GCA_000166855.2…
2340	Solemya velum gill symbiont	55	GCA_002021315.1,GCA_002020995.1,GCA_002020635.1,GCA_002020555.1,GCA_002021005.1,GCA_002020795.1,GCA_002020955.1,GCA_002021265.1,GCA_002020645.1,GCA_002020725.1,GCA_002021115.1,GCA_002020745.1,GCA_002021275.1,GCA_002021255.1,GCA_002020415.1,GCA_002021855.1,GCA_002020715.1,GCA_002020845.1,GCA_002020675.1,GCA_002020395.1,GCA_002020825.1,GCA_002020965.1,GCA_002020595.1,GCA_002020375.1,GCA_002021185.1…
1354	Enterococcus hirae	54	GCA_003796045.1,GCA_004099875.1,GCA_004099905.1,GCA_004793905.1,GCA_004099865.1,GCA_000391765.1,GCA_003320945.1,GCA_900636615.1,GCA_003320915.1,GCA_003796165.1,GCA_004099685.1,GCA_002077415.1,GCA_002077365.1,GCA_002213345.1,GCA_002930795.1,GCA_002077325.1,GCA_002278015.2,GCA_002213365.1,GCA_002213305.1,GCA_000699565.1,GCA_003797335.1,GCA_003320885.1,GCA_002077295.1,GCA_002077465.1,GCA_002265245.1…
13373	Burkholderia mallei	53	GCA_003933025.1,GCA_001729545.1,GCA_001279175.1,GCA_000959485.1,GCA_000167635.1,GCA_002346085.1,GCA_900446245.1,GCA_003933035.1,GCA_003933015.1,GCA_001279165.1,GCA_002346025.1,GCA_000755845.1,GCA_000762285.1,GCA_001279265.1,GCA_000565385.1,GCA_000756025.2,GCA_000755865.1,GCA_000565465.1,GCA_900446235.1,GCA_002346125.1,GCA_000959465.1,GCA_000755885.1,GCA_002345985.1,GCA_001279195.1,GCA_000015465.1…
1308	Streptococcus thermophilus	53	GCA_002846075.1,GCA_000521305.1,GCA_900474985.1,GCA_001867245.1,GCA_000335515.1,GCA_003130445.1,GCA_003443395.1,GCA_000014485.1,GCA_000262675.1,GCA_000836595.1,GCA_001855705.1,GCA_000011825.1,GCA_000182875.1,GCA_002796645.1,GCA_002012365.1,GCA_001624895.1,GCA_002796625.1,GCA_001008015.1,GCA_000572095.1,GCA_000335495.1,GCA_000698885.1,GCA_001663795.1,GCA_000521265.1,GCA_900492165.1,GCA_000836675.1…
47770	Lactobacillus crispatus	52	GCA_002218655.1,GCA_002219055.1,GCA_002218925.1,GCA_002218945.1,GCA_002861815.1,GCA_002218805.1,GCA_000301115.1,GCA_001311685.1,GCA_000091765.1,GCA_002219015.1,GCA_004334905.1,GCA_000301135.1,GCA_002218765.1,GCA_001704465.1,GCA_000165885.1,GCA_000162255.1,GCA_002863245.1,GCA_003971565.1,GCA_002219005.1,GCA_002219085.1,GCA_003795065.1,GCA_002218895.1,GCA_002218695.1,GCA_002218885.1,GCA_002218775.1…
456327	Xanthomonas euvesicatoria	52	GCA_001009075.1,GCA_003993225.1,GCA_003993185.1,GCA_001009125.1,GCA_003993685.1,GCA_003993335.1,GCA_003992805.1,GCA_001009215.1,GCA_001009165.1,GCA_003993275.1,GCA_001009055.1,GCA_001008805.1,GCA_001008885.1,GCA_001009095.1,GCA_003993255.1,GCA_001009135.1,GCA_001008905.1,GCA_003993655.1,GCA_001008835.1,GCA_001009205.1,GCA_001010095.1,GCA_000009165.1,GCA_002939715.1,GCA_003993725.1,GCA_000488955.1…
83655	Leclercia adecarboxylata	51	GCA_002470585.1,GCA_002311085.1,GCA_002341005.1,GCA_002386505.1,GCA_001995135.1,GCA_002432885.1,GCA_002588255.1,GCA_002314395.1,GCA_002337735.1,GCA_002381145.1,GCA_002360915.1,GCA_002365135.1,GCA_002387365.1,GCA_002331365.1,GCA_002294065.1,GCA_002453645.1,GCA_002482185.1,GCA_002332675.1,GCA_001518835.1,GCA_002383125.1,GCA_002298265.1,GCA_002352845.1,GCA_002483855.1,GCA_002500315.1,GCA_002340505.1…
305	Ralstonia solanacearum	51	GCA_001050995.1,GCA_003860705.1,GCA_001644815.1,GCA_001299555.1,GCA_001587155.1,GCA_003576005.1,GCA_000825785.2,GCA_000825805.2,GCA_000825825.2,GCA_001696855.1,GCA_002894845.1,GCA_001373255.1,GCA_000750575.1,GCA_001373315.1,GCA_000710695.1,GCA_000825885.2,GCA_001644795.1,GCA_000749995.1,GCA_001696865.1,GCA_002549815.1,GCA_001373335.1,GCA_002029885.1,GCA_000825865.2,GCA_003860765.1,GCA_002501565.1…
1580	Lactobacillus brevis	51	GCA_002179515.1,GCA_002093065.1,GCA_000469365.1,GCA_003345725.1,GCA_001540905.1,GCA_002532245.1,GCA_900475625.1,GCA_000526755.1,GCA_900117025.1,GCA_000359625.1,GCA_000875905.1,GCA_003184305.1,GCA_000807975.1,GCA_900117045.1,GCA_900452615.1,GCA_002138395.1,GCA_002174235.1,GCA_002117345.1,GCA_001010995.1,GCA_000833405.1,GCA_000474675.1,GCA_000784455.1,GCA_003346095.1,GCA_004055405.1,GCA_001676805.1…
2285	Sulfolobus acidocaldarius	50	GCA_000340315.1,GCA_001560635.1,GCA_001560715.1,GCA_002215485.1,GCA_000508305.1,GCA_001560355.1,GCA_001481595.1,GCA_001560835.1,GCA_001560115.1,GCA_001560525.1,GCA_001560125.1,GCA_001560065.1,GCA_001560275.1,GCA_001560195.1,GCA_001559965.1,GCA_001560245.1,GCA_001560035.1,GCA_001560045.1,GCA_001560675.1,GCA_001560215.1,GCA_001560515.1,GCA_001560595.1,GCA_001560455.1,GCA_001560725.1,GCA_001560385.1…
1680	Bifidobacterium adolescentis	50	GCA_003467335.1,GCA_001406455.1,GCA_002108035.1,GCA_003437735.1,GCA_000154085.1,GCA_003457765.1,GCA_002108155.1,GCA_003473105.1,GCA_003856735.1,GCA_003469145.1,GCA_003429385.1,GCA_002108135.1,GCA_000737885.1,GCA_003462895.1,GCA_003437775.1,GCA_003465205.1,GCA_003472245.1,GCA_000829865.1,GCA_003436185.1,GCA_003437755.1,GCA_003472265.1,GCA_001756865.1,GCA_000741415.1,GCA_002107925.1,GCA_003030905.1…
726	Haemophilus haemolyticus	49	GCA_000222085.2,GCA_000222005.2,GCA_003493605.1,GCA_003494485.1,GCA_003494525.1,GCA_003490595.1,GCA_000222025.2,GCA_003493965.1,GCA_003492745.1,GCA_004368535.1,GCA_001679045.1,GCA_003492365.1,GCA_003494105.1,GCA_000222045.2,GCA_004362455.1,GCA_001008275.1,GCA_001008215.1,GCA_003351625.1,GCA_003493365.1,GCA_003494635.1,GCA_003494545.1,GCA_003490935.1,GCA_900477945.1,GCA_001679135.1,GCA_003252655.1…
645	Aeromonas salmonicida	49	GCA_001597895.1,GCA_001481545.2,GCA_002883135.1,GCA_001643285.1,GCA_001901975.1,GCA_002811185.1,GCA_002214265.1,GCA_003947395.1,GCA_001466435.1,GCA_002764135.1,GCA_001902025.1,GCA_003947355.1,GCA_000315855.2,GCA_000931985.2,GCA_000196395.1,GCA_001902165.1,GCA_001902045.1,GCA_004151085.1,GCA_001901965.1,GCA_001481535.2,GCA_002093675.1,GCA_003259515.1,GCA_001643305.1,GCA_000786805.1,GCA_001902125.1…
553239	Vibrio breoganii	49	GCA_002877285.1,GCA_002876715.1,GCA_002874295.1,GCA_002877045.1,GCA_002875425.1,GCA_002876165.1,GCA_002874475.1,GCA_001677275.1,GCA_002877105.1,GCA_002875985.1,GCA_000280885.2,GCA_002875185.1,GCA_002876855.1,GCA_002873715.1,GCA_002875915.1,GCA_002876765.1,GCA_002876625.1,GCA_002873525.1,GCA_002876965.1,GCA_002876975.1,GCA_002875165.1,GCA_002877545.1,GCA_002877185.1,GCA_000286995.2,GCA_000286975.2…
504	Kingella kingae	49	GCA_000470555.1,GCA_000470615.1,GCA_001050895.1,GCA_000470335.1,GCA_000470575.1,GCA_000283375.1,GCA_000477275.1,GCA_000477335.1,GCA_000469905.1,GCA_000477375.1,GCA_000470115.1,GCA_000469845.1,GCA_000455465.1,GCA_000469925.1,GCA_000470035.1,GCA_000470175.1,GCA_000470595.1,GCA_001458475.1,GCA_000470475.1,GCA_000477295.1,GCA_000470255.1,GCA_000470435.1,GCA_000470215.1,GCA_900451155.1,GCA_000477315.1…
379347	Epibacterium mobile	49	GCA_900574125.1,GCA_001681715.1,GCA_001681355.1,GCA_001681685.1,GCA_001681605.1,GCA_001681385.1,GCA_000376545.2,GCA_001681525.1,GCA_001681925.1,GCA_001681645.1,GCA_001682055.1,GCA_001681265.1,GCA_001683015.1,GCA_001681335.1,GCA_001681975.1,GCA_001681905.1,GCA_001681765.1,GCA_001681475.1,GCA_001681995.1,GCA_001681445.1,GCA_001681895.1,GCA_001681405.1,GCA_001681635.1,GCA_900106635.1,GCA_001681815.1…
1505	Paeniclostridium sordellii	49	GCA_001372535.1,GCA_001372575.1,GCA_001372775.1,GCA_000953675.1,GCA_001372295.1,GCA_001372555.1,GCA_001373035.1,GCA_001372915.1,GCA_001372515.1,GCA_900000195.2,GCA_001372835.1,GCA_001373055.1,GCA_001023455.2,GCA_000444095.1,GCA_001372655.1,GCA_001372975.1,GCA_001950115.1,GCA_001372355.1,GCA_001372995.1,GCA_001372455.1,GCA_001372395.1,GCA_001373015.1,GCA_001372615.1,GCA_002865995.1,GCA_001372315.1…
823	Parabacteroides distasonis	48	GCA_003468605.1,GCA_004167065.1,GCA_003438675.1,GCA_000307455.1,GCA_000699785.1,GCA_003471825.1,GCA_002160095.1,GCA_003453355.1,GCA_003464145.1,GCA_003469715.1,GCA_002206325.2,GCA_001405935.1,GCA_003472045.1,GCA_004793765.1,GCA_003467575.1,GCA_001405775.1,GCA_003386475.1,GCA_003459965.1,GCA_000307435.1,GCA_003469235.1,GCA_002361135.1,GCA_003671805.1,GCA_900683725.1,GCA_003475725.1,GCA_003463625.1…
54291	Raoultella ornithinolytica	48	GCA_004024085.1,GCA_002949385.1,GCA_003798165.1,GCA_001598295.1,GCA_004004825.1,GCA_002635365.1,GCA_002949435.1,GCA_000648315.1,GCA_001039315.1,GCA_003499225.1,GCA_002806925.1,GCA_900184005.1,GCA_002204595.1,GCA_002895535.1,GCA_000247895.1,GCA_003782035.1,GCA_002794395.1,GCA_002266645.1,GCA_001866535.2,GCA_001049875.1,GCA_003499235.1,GCA_002266675.1,GCA_001455225.1,GCA_002759495.1,GCA_002266695.1…
442694	Xanthomonas perforans	48	GCA_001009795.1,GCA_001009845.1,GCA_003993035.1,GCA_001009365.1,GCA_004102205.1,GCA_003993115.1,GCA_001009685.1,GCA_003993015.1,GCA_001009485.1,GCA_001009705.1,GCA_001009665.1,GCA_001009825.1,GCA_001009945.1,GCA_001009765.1,GCA_001009545.1,GCA_003993575.1,GCA_003993135.1,GCA_001009865.1,GCA_003993095.1,GCA_003993535.1,GCA_003993055.1,GCA_001009925.1,GCA_001009675.1,GCA_001009475.1,GCA_001976075.1…
29461	Brucella suis	48	GCA_004684165.1,GCA_000699025.1,GCA_000366085.1,GCA_000371325.1,GCA_000160275.1,GCA_000371265.1,GCA_000371225.1,GCA_000701065.1,GCA_000292125.1,GCA_000018905.1,GCA_000741995.1,GCA_000698245.1,GCA_000740235.1,GCA_000209635.2,GCA_000331635.1,GCA_000365705.1,GCA_900446155.1,GCA_000480135.1,GCA_000366245.1,GCA_000480055.1,GCA_000755105.1,GCA_000740255.1,GCA_000371245.1,GCA_900446145.1,GCA_001908355.1…
582	Morganella morganii	47	GCA_003931985.1,GCA_002077705.1,GCA_000747035.1,GCA_001653675.1,GCA_003852695.1,GCA_900453135.1,GCA_001598895.1,GCA_002968775.1,GCA_000307755.2,GCA_900635025.1,GCA_002184465.2,GCA_002891475.1,GCA_000783955.2,GCA_003340585.1,GCA_003390295.1,GCA_000770295.1,GCA_000752335.1,GCA_001558895.2,GCA_002029935.1,GCA_002946575.1,GCA_002386305.1,GCA_003955965.1,GCA_003071325.1,GCA_900142745.1,GCA_002077675.1…
1304	Streptococcus salivarius	47	GCA_003458645.1,GCA_003465885.1,GCA_002094035.1,GCA_003457695.1,GCA_000714445.1,GCA_001906885.1,GCA_002094005.1,GCA_001657895.1,GCA_001907055.1,GCA_002094975.1,GCA_001543085.1,GCA_001069855.1,GCA_002417605.1,GCA_002860785.1,GCA_000714455.1,GCA_001906995.1,GCA_000963335.1,GCA_000225385.2,GCA_900636435.1,GCA_002094045.1,GCA_000286295.1,GCA_000785515.1,GCA_900143035.1,GCA_000448685.2,GCA_001907105.1…
60552	Burkholderia vietnamiensis	46	GCA_001528525.1,GCA_001523945.1,GCA_001524225.1,GCA_001718775.1,GCA_001523535.1,GCA_001524305.1,GCA_003849655.1,GCA_000016205.1,GCA_001524045.1,GCA_000980955.1,GCA_001525645.1,GCA_900102765.1,GCA_001523755.1,GCA_001524205.1,GCA_001528545.1,GCA_001718815.1,GCA_001524265.1,GCA_001524285.1,GCA_001718915.1,GCA_001523785.1,GCA_001523965.1,GCA_001523585.1,GCA_001527445.1,GCA_003203575.1,GCA_001523615.1…
1642	Listeria innocua	46	GCA_004765985.1,GCA_004642585.1,GCA_000960735.1,GCA_004769845.1,GCA_004636645.1,GCA_004474015.1,GCA_000183885.1,GCA_004474425.1,GCA_004724825.1,GCA_004724905.1,GCA_004636685.1,GCA_000183905.1,GCA_004636745.1,GCA_004475385.1,GCA_900452995.1,GCA_004766005.1,GCA_004474445.1,GCA_003384075.1,GCA_004636705.1,GCA_004476405.1,GCA_004475265.1,GCA_004563035.1,GCA_000195795.1,GCA_004130025.1,GCA_004636665.1…
1599	Lactobacillus sakei	46	GCA_003288215.1,GCA_002224565.1,GCA_002750615.1,GCA_002750625.1,GCA_003288235.1,GCA_000478625.2,GCA_001435715.1,GCA_900234345.1,GCA_900215765.1,GCA_001981945.1,GCA_000755625.1,GCA_900234375.1,GCA_900234355.1,GCA_002750655.1,GCA_900216205.1,GCA_003627875.1,GCA_003627235.1,GCA_000615365.1,GCA_900215775.1,GCA_900290175.1,GCA_003627275.1,GCA_001981795.1,GCA_002370355.1,GCA_003627315.1,GCA_900234395.1…
2209	Methanosarcina mazei	45	GCA_000980135.1,GCA_000970185.1,GCA_000978935.1,GCA_002507065.1,GCA_000979345.1,GCA_000980025.1,GCA_000978965.1,GCA_000979015.1,GCA_000980155.1,GCA_000979505.1,GCA_000980055.1,GCA_000979195.1,GCA_000980075.1,GCA_000979185.1,GCA_000341715.1,GCA_000979275.1,GCA_000979815.1,GCA_000979635.1,GCA_000979855.1,GCA_000979375.1,GCA_000979845.1,GCA_000979595.1,GCA_000979045.1,GCA_000979685.1,GCA_000979575.1…
1328	Streptococcus anginosus	45	GCA_002999615.1,GCA_001074525.1,GCA_000257765.1,GCA_000463465.1,GCA_000463505.1,GCA_002999575.1,GCA_002848065.1,GCA_002848085.1,GCA_001070115.1,GCA_000478925.1,GCA_900096985.1,GCA_002999525.1,GCA_000186545.1,GCA_000474115.1,GCA_000831165.1,GCA_003469625.1,GCA_001412635.1,GCA_002860965.1,GCA_003934435.1,GCA_003568885.1,GCA_001510585.1,GCA_000184365.2,GCA_001069165.1,GCA_002847945.1,GCA_002999515.1…
85698	Achromobacter xylosoxidans	44	GCA_001299155.1,GCA_003177325.1,GCA_001810925.1,GCA_001298895.1,GCA_001957045.1,GCA_003293615.1,GCA_900475575.1,GCA_001298795.1,GCA_001299235.1,GCA_000967095.1,GCA_002083165.2,GCA_001541435.1,GCA_001299055.1,GCA_001299265.1,GCA_001457475.1,GCA_001299295.1,GCA_001298915.1,GCA_001051055.1,GCA_001957055.1,GCA_001299095.1,GCA_001299115.1,GCA_001038045.1,GCA_001299415.1,GCA_000186185.1,GCA_001957065.1…
69966	Macrococcus caseolyticus	44	GCA_002834945.1,GCA_002834765.1,GCA_002834675.1,GCA_002834875.1,GCA_002835005.1,GCA_003259685.1,GCA_002834575.1,GCA_002835265.1,GCA_002834905.1,GCA_003517485.1,GCA_002834665.1,GCA_002835305.1,GCA_002834825.1,GCA_002835425.1,GCA_002834705.1,GCA_002835385.1,GCA_002835015.1,GCA_003627575.1,GCA_002119825.1,GCA_002834725.1,GCA_002835045.1,GCA_002834755.1,GCA_004359735.1,GCA_002834635.1,GCA_002834595.1…
1744	Propionibacterium freudenreichii	44	GCA_900087025.1,GCA_900000105.1,GCA_900086895.1,GCA_900087165.1,GCA_001050955.1,GCA_000940845.1,GCA_001369075.1,GCA_001369055.1,GCA_900097215.1,GCA_900000115.1,GCA_900092755.1,GCA_002117425.1,GCA_000945235.1,GCA_900097225.1,GCA_900086925.1,GCA_900087655.1,GCA_900097265.1,GCA_900016155.1,GCA_000723545.1,GCA_900087185.1,GCA_001369035.1,GCA_900000125.1,GCA_900097255.1,GCA_900000065.1,GCA_900000095.1…
168697	Salinispora arenicola	44	GCA_000375125.1,GCA_000514955.1,GCA_000375205.1,GCA_000514035.1,GCA_000378665.1,GCA_000519145.1,GCA_000375085.1,GCA_000378705.1,GCA_000375105.1,GCA_000514615.1,GCA_000514915.1,GCA_000375065.1,GCA_000373825.1,GCA_000514875.1,GCA_000378685.1,GCA_000018265.1,GCA_000514595.1,GCA_000375145.1,GCA_000514935.1,GCA_000514975.1,GCA_000702345.1,GCA_000373845.1,GCA_000375025.1,GCA_000375005.1,GCA_000375165.1…
1302	Streptococcus gordonii	44	GCA_003943175.1,GCA_900636555.1,GCA_001588975.1,GCA_001578795.1,GCA_001553855.1,GCA_001588985.1,GCA_900475385.1,GCA_001588795.1,GCA_003944065.1,GCA_003943245.1,GCA_001588735.1,GCA_003944115.1,GCA_001589065.1,GCA_003943305.1,GCA_001589055.1,GCA_001589135.1,GCA_001588615.1,GCA_003943215.1,GCA_000959925.1,GCA_000963345.1,GCA_003944135.1,GCA_003943355.1,GCA_003943285.1,GCA_002386285.1,GCA_001589035.1…
164546	Cupriavidus taiwanensis	43	GCA_900249715.1,GCA_900250005.1,GCA_900249785.1,GCA_900250015.1,GCA_900249955.1,GCA_000372525.1,GCA_900249875.1,GCA_900249945.1,GCA_900249855.1,GCA_900249735.1,GCA_900249815.1,GCA_900250045.1,GCA_900249915.1,GCA_900249905.1,GCA_900249865.1,GCA_900249895.1,GCA_900250125.1,GCA_900249845.1,GCA_900249705.1,GCA_900250075.1,GCA_900250035.1,GCA_000472465.1,GCA_900249995.1,GCA_000069785.1,GCA_900249985.1…
1334	Streptococcus dysgalactiae	43	GCA_003202195.1,GCA_001038445.1,GCA_001682735.1,GCA_900636815.1,GCA_001682825.1,GCA_900475725.1,GCA_000970995.1,GCA_900475185.1,GCA_900475145.1,GCA_001704455.1,GCA_900635345.1,GCA_900460375.1,GCA_900459135.1,GCA_900474785.1,GCA_001682765.1,GCA_001682745.1,GCA_900169605.1,GCA_900460025.1,GCA_900459205.1,GCA_003967135.1,GCA_000188715.1,GCA_001704515.1,GCA_000010705.1,GCA_001072165.1,GCA_002094215.1…
1292	Staphylococcus warneri	43	GCA_001876395.1,GCA_003043235.1,GCA_003691405.1,GCA_003043195.1,GCA_004329015.1,GCA_003438095.1,GCA_000712915.1,GCA_003579215.1,GCA_000712925.1,GCA_003041355.1,GCA_003043215.1,GCA_003571725.1,GCA_900636265.1,GCA_001876385.1,GCA_003344065.1,GCA_001477415.1,GCA_000321085.1,GCA_900636385.1,GCA_003579165.1,GCA_003850105.1,GCA_000736475.1,GCA_003850145.1,GCA_003042935.1,GCA_002026425.1,GCA_001476975.1…
47877	Pseudomonas amygdali	42	GCA_003699855.1,GCA_000146005.2,GCA_002905915.1,GCA_002905895.1,GCA_001400395.1,GCA_003703025.1,GCA_001535805.1,GCA_002837595.1,GCA_000145685.1,GCA_001293975.1,GCA_003415785.1,GCA_003700095.1,GCA_002905755.1,GCA_001293985.1,GCA_000275945.1,GCA_003702925.1,GCA_003416585.1,GCA_001006455.1,GCA_001535785.1,GCA_001293845.1,GCA_001294115.1,GCA_003701185.1,GCA_002068135.1,GCA_003700615.1,GCA_003416145.1…
39491	Eubacterium rectale	42	GCA_003464935.1,GCA_003438715.1,GCA_003438965.1,GCA_003122495.1,GCA_003470405.1,GCA_003465565.1,GCA_001404855.1,GCA_003436035.1,GCA_003438365.1,GCA_003438925.1,GCA_003460385.1,GCA_003458515.1,GCA_003460155.1,GCA_001405295.1,GCA_003458455.1,GCA_003460265.1,GCA_003436785.1,GCA_003459185.1,GCA_003474615.1,GCA_003467275.1,GCA_003466795.1,GCA_001406375.1,GCA_003474775.1,GCA_000020605.1,GCA_003463765.1…
33959	Lactobacillus johnsonii	42	GCA_002253285.1,GCA_002311795.1,GCA_002160105.1,GCA_002311195.1,GCA_002253245.1,GCA_002269975.1,GCA_000498675.1,GCA_004010015.1,GCA_002253185.1,GCA_002311145.1,GCA_004555065.1,GCA_002270045.1,GCA_001270785.1,GCA_000204985.1,GCA_001714745.1,GCA_001572665.1,GCA_004556365.1,GCA_002176855.1,GCA_003428395.1,GCA_000219475.3,GCA_002176835.1,GCA_000091405.1,GCA_002269965.1,GCA_004684975.1,GCA_002270005.1…
1774	Mycobacteroides chelonae	42	GCA_002013315.1,GCA_002013635.1,GCA_002013815.1,GCA_001853775.1,GCA_001853665.1,GCA_001853545.1,GCA_004355245.1,GCA_001942555.1,GCA_001853805.1,GCA_001853895.1,GCA_001853615.1,GCA_001853745.1,GCA_002013615.1,GCA_001853605.1,GCA_002013825.1,GCA_001853845.1,GCA_001853695.1,GCA_002013595.1,GCA_002013535.1,GCA_001854035.1,GCA_001853995.1,GCA_001854015.1,GCA_002013455.1,GCA_001853685.1,GCA_001853535.1…
738	Glaesserella parasuis	41	GCA_001938245.1,GCA_000439395.1,GCA_000444685.1,GCA_000444625.1,GCA_001938255.1,GCA_000600995.1,GCA_000444565.1,GCA_000558945.1,GCA_900450925.1,GCA_002015085.1,GCA_001938285.1,GCA_002055565.1,GCA_000690675.1,GCA_000751055.1,GCA_001611775.1,GCA_000444605.1,GCA_001938355.1,GCA_001938205.1,GCA_000444705.1,GCA_001938295.1,GCA_000478405.1,GCA_000444665.1,GCA_001938335.1,GCA_000444545.1,GCA_003286935.1…
714	Aggregatibacter actinomycetemcomitans	41	GCA_000332955.2,GCA_000332915.2,GCA_002701245.1,GCA_000226715.3,GCA_000226755.2,GCA_000226735.3,GCA_000226835.3,GCA_000332895.2,GCA_000241025.2,GCA_001190115.1,GCA_003130165.1,GCA_001596245.1,GCA_001596385.1,GCA_000259915.1,GCA_001596415.1,GCA_003130245.1,GCA_001690155.1,GCA_000241005.3,GCA_900445165.1,GCA_001547775.1,GCA_000163615.3,GCA_001596425.1,GCA_000240985.3,GCA_000604045.1,GCA_003130185.1…
2702	Gardnerella vaginalis	41	GCA_000213955.1,GCA_003397605.1,GCA_003397665.1,GCA_002206225.2,GCA_002861975.1,GCA_000414525.1,GCA_000263435.1,GCA_003408745.1,GCA_000165635.2,GCA_000414685.1,GCA_003426345.1,GCA_001049785.1,GCA_000263495.1,GCA_002862005.1,GCA_001913835.1,GCA_003426545.1,GCA_003585755.1,GCA_000263555.1,GCA_000414645.1,GCA_003408785.1,GCA_003034925.1,GCA_002862015.1,GCA_000263475.1,GCA_000214315.2,GCA_002861965.1…
2102	Mycoplasma mycoides	41	GCA_900489665.1,GCA_000959065.1,GCA_900489685.1,GCA_900489525.1,GCA_000800785.1,GCA_900489805.1,GCA_900489545.1,GCA_900489675.1,GCA_900489715.1,GCA_900489565.1,GCA_001564435.1,GCA_900489765.1,GCA_900489795.1,GCA_900489785.1,GCA_000590435.1,GCA_900489725.1,GCA_000253075.1,GCA_003034345.1,GCA_900489655.1,GCA_900489625.1,GCA_001554055.1,GCA_001554155.1,GCA_000143865.1,GCA_001554075.1,GCA_001554095.1…
1513	Clostridium tetani	41	GCA_004119405.1,GCA_000805775.1,GCA_004115905.1,GCA_004115485.1,GCA_004119345.1,GCA_000007625.1,GCA_004119215.1,GCA_004168545.1,GCA_004119295.1,GCA_004119355.1,GCA_004115705.1,GCA_000818755.1,GCA_000805755.1,GCA_004115515.1,GCA_004115565.1,GCA_000967115.1,GCA_004119235.1,GCA_000762305.1,GCA_004115665.1,GCA_004208455.1,GCA_900447145.1,GCA_004115495.1,GCA_004115505.1,GCA_004119305.1,GCA_004119395.1…
622	Shigella dysenteriae	40	GCA_002943855.1,GCA_002949555.1,GCA_002950295.1,GCA_003881035.1,GCA_002950055.1,GCA_900457215.1,GCA_002949855.1,GCA_000815515.1,GCA_002968215.1,GCA_002949935.1,GCA_002968235.1,GCA_002949915.1,GCA_002950115.1,GCA_002950155.1,GCA_002949655.1,GCA_002949815.1,GCA_003911235.1,GCA_002949755.1,GCA_000012005.1,GCA_002950095.1,GCA_002949345.1,GCA_000164925.2,GCA_002949675.1,GCA_900618165.1,GCA_002741615.1…
413503	Cronobacter malonaticus	40	GCA_002978405.1,GCA_000319555.1,GCA_002978275.1,GCA_000878475.1,GCA_001922805.1,GCA_000409305.1,GCA_002978385.1,GCA_002978545.1,GCA_002978375.1,GCA_002978565.1,GCA_000742345.1,GCA_002978535.1,GCA_002983535.1,GCA_002978175.1,GCA_002978245.1,GCA_002093915.1,GCA_002978185.1,GCA_002983555.1,GCA_002978485.1,GCA_000504545.1,GCA_002983575.1,GCA_002978495.1,GCA_001922875.1,GCA_003858305.1,GCA_002978475.1…
859	Fusobacterium necrophorum	39	GCA_001597305.1,GCA_003019715.1,GCA_000242215.1,GCA_002761995.1,GCA_003732525.1,GCA_000622045.1,GCA_900104395.1,GCA_001597445.1,GCA_001597395.1,GCA_001597545.1,GCA_000158295.2,GCA_004134955.1,GCA_003812825.1,GCA_000691645.1,GCA_900451075.1,GCA_000292975.1,GCA_001597565.1,GCA_001596495.1,GCA_001597475.1,GCA_001597315.1,GCA_004134945.1,GCA_001597575.1,GCA_001597465.1,GCA_001597385.1,GCA_001597405.1…
1338	Streptococcus intermedius	39	GCA_003943145.1,GCA_002879755.1,GCA_900490815.1,GCA_003943045.1,GCA_003944005.1,GCA_000413475.1,GCA_002356055.1,GCA_000306805.1,GCA_000463355.1,GCA_000463385.1,GCA_003943155.1,GCA_000313655.1,GCA_001073635.1,GCA_900490855.1,GCA_002879585.1,GCA_900490835.1,GCA_900490765.1,GCA_003944015.1,GCA_003943085.1,GCA_000258445.1,GCA_003284685.1,GCA_900490865.1,GCA_900490725.1,GCA_900490745.1,GCA_003944025.1…
1296	Staphylococcus sciuri	39	GCA_001477405.1,GCA_003042195.1,GCA_003580435.1,GCA_003580395.1,GCA_003042145.1,GCA_003579465.1,GCA_001684285.1,GCA_002072755.1,GCA_001477395.1,GCA_003580365.1,GCA_003579425.1,GCA_001766785.2,GCA_002902225.1,GCA_002407445.1,GCA_003579445.1,GCA_001476555.1,GCA_000612145.1,GCA_001477335.1,GCA_003043615.1,GCA_900117375.1,GCA_003580425.1,GCA_003580375.1,GCA_003579565.1,GCA_002091355.1,GCA_003041895.1…
40216	Acinetobacter radioresistens	38	GCA_002482195.1,GCA_002421385.1,GCA_000162115.1,GCA_000248115.2,GCA_002477355.1,GCA_000308075.1,GCA_002386545.1,GCA_000972345.1,GCA_002367075.1,GCA_002304865.1,GCA_002376585.1,GCA_002836895.1,GCA_000286595.1,GCA_002470045.1,GCA_000368885.1,GCA_003006715.1,GCA_002439355.1,GCA_002320955.1,GCA_000301795.1,GCA_002382245.1,GCA_000175675.1,GCA_002416185.1,GCA_001917365.1,GCA_002438375.1,GCA_002421025.1…
28116	Bacteroides ovatus	38	GCA_900102645.1,GCA_003468695.1,GCA_003458905.1,GCA_001578575.1,GCA_000273215.1,GCA_003459425.1,GCA_003472965.1,GCA_900100465.1,GCA_000218325.1,GCA_003439865.1,GCA_004167785.1,GCA_003465275.1,GCA_003526655.1,GCA_003363235.1,GCA_003465715.1,GCA_003463955.1,GCA_003612665.1,GCA_003472085.1,GCA_001405735.1,GCA_900445505.1,GCA_002160595.1,GCA_003458305.1,GCA_003472925.1,GCA_000178275.1,GCA_003470645.1…
2748	Carnobacterium divergens	38	GCA_004564525.1,GCA_004564995.1,GCA_004565085.1,GCA_004564395.1,GCA_004564765.1,GCA_004564935.1,GCA_900258435.1,GCA_004564475.1,GCA_004565035.1,GCA_004565205.1,GCA_004564405.1,GCA_004564535.1,GCA_004564865.1,GCA_004564605.1,GCA_004564615.1,GCA_004564785.1,GCA_004565005.1,GCA_004564515.1,GCA_004564985.1,GCA_004564965.1,GCA_004564435.1,GCA_900088465.1,GCA_004564655.1,GCA_004564415.1,GCA_004564915.1…
1718	Corynebacterium glutamicum	38	GCA_001643035.1,GCA_003025195.1,GCA_002220135.1,GCA_000224315.2,GCA_002355675.1,GCA_001912725.1,GCA_900163685.1,GCA_000196335.1,GCA_001912755.2,GCA_000828015.1,GCA_000819915.1,GCA_001912735.1,GCA_002163915.1,GCA_000742735.1,GCA_000404185.1,GCA_001518935.2,GCA_000010225.1,GCA_000417765.1,GCA_001912805.1,GCA_001912785.1,GCA_001447865.2,GCA_002847405.1,GCA_001912155.1,GCA_001936195.1,GCA_002847425.1…
1318	Streptococcus parasanguinis	38	GCA_900459355.1,GCA_001070915.1,GCA_001070575.1,GCA_000222725.2,GCA_003437975.1,GCA_001071155.1,GCA_001070445.1,GCA_000724645.1,GCA_000187505.1,GCA_003470855.1,GCA_001074805.1,GCA_003475645.1,GCA_004166995.1,GCA_000963285.1,GCA_001073155.1,GCA_001578955.1,GCA_001074855.1,GCA_003469565.1,GCA_001072435.1,GCA_001072295.1,GCA_001588805.1,GCA_004127205.1,GCA_000260695.1,GCA_000180035.1,GCA_003942525.1…
729	Haemophilus parainfluenzae	37	GCA_003252915.1,GCA_002884755.1,GCA_004104465.1,GCA_001055595.1,GCA_001949885.1,GCA_001054475.1,GCA_001679325.1,GCA_001055095.1,GCA_003252725.1,GCA_001058435.1,GCA_001053915.1,GCA_001680775.1,GCA_001914055.1,GCA_003252755.1,GCA_900450995.1,GCA_900638025.1,GCA_001949895.1,GCA_001055885.1,GCA_001059815.1,GCA_001057005.1,GCA_900450845.1,GCA_001679455.1,GCA_001053575.1,GCA_001053035.1,GCA_000261285.1…
663	Vibrio alginolyticus	37	GCA_003613035.1,GCA_001584265.1,GCA_002953515.1,GCA_001306825.1,GCA_002149085.1,GCA_001471275.2,GCA_000153505.1,GCA_002119545.1,GCA_900460325.1,GCA_002119565.1,GCA_001525595.2,GCA_000467145.1,GCA_002953535.1,GCA_002119585.1,GCA_001013315.1,GCA_002149065.1,GCA_001270205.1,GCA_000176055.1,GCA_001306785.1,GCA_003613065.1,GCA_000834085.1,GCA_900460285.1,GCA_001679745.1,GCA_000354175.2,GCA_002114195.1…
552	Erwinia amylovora	37	GCA_000367685.2,GCA_002732435.1,GCA_002732125.1,GCA_000367645.1,GCA_002732245.1,GCA_000513415.1,GCA_002732205.1,GCA_003992295.1,GCA_002732425.1,GCA_000367545.2,GCA_002732295.1,GCA_002732215.1,GCA_002732315.1,GCA_002732485.1,GCA_002803865.1,GCA_000240705.2,GCA_000367565.2,GCA_000696075.1,GCA_002732505.1,GCA_004023365.1,GCA_000367625.2,GCA_000091565.1,GCA_000513395.1,GCA_002732255.1,GCA_000027205.1…
33038	Ruminococcus gnavus	37	GCA_002865285.1,GCA_003468635.1,GCA_003469585.1,GCA_002865345.1,GCA_003471005.1,GCA_003464115.1,GCA_000526735.1,GCA_003471265.1,GCA_003470485.1,GCA_002959615.1,GCA_001406655.1,GCA_003473185.1,GCA_002865435.1,GCA_003436535.1,GCA_003475065.1,GCA_003467625.1,GCA_002865385.1,GCA_900067245.1,GCA_002865485.1,GCA_003459125.1,GCA_002865465.1,GCA_003471625.1,GCA_003457855.1,GCA_002865305.1,GCA_002865425.1…
303	Pseudomonas putida	37	GCA_000294445.2,GCA_000183645.1,GCA_002891885.1,GCA_002165695.1,GCA_000390005.2,GCA_000799625.1,GCA_000226035.3,GCA_002906815.1,GCA_000264665.2,GCA_001767335.1,GCA_003053335.1,GCA_002906755.1,GCA_003586135.1,GCA_000007565.2,GCA_004614155.1,GCA_900156185.1,GCA_003671955.1,GCA_900095365.1,GCA_002094775.1,GCA_004519745.1,GCA_002810225.1,GCA_000281215.1,GCA_002906795.1,GCA_004614175.1,GCA_000495455.2…
246432	Staphylococcus equorum	37	GCA_001747885.1,GCA_003035145.1,GCA_900458565.1,GCA_004143695.1,GCA_001747945.1,GCA_001876625.1,GCA_003577655.1,GCA_003035055.1,GCA_001747815.1,GCA_001747785.1,GCA_000467635.1,GCA_001747895.1,GCA_003035085.1,GCA_002901955.1,GCA_001747905.1,GCA_000297455.1,GCA_001880995.1,GCA_001432245.1,GCA_003577735.1,GCA_003035125.1,GCA_003578015.1,GCA_001747825.1,GCA_001683315.1,GCA_001747965.1,GCA_003035165.1…
213	Helicobacter cinaedi	37	GCA_003214395.1,GCA_000284635.1,GCA_003574195.1,GCA_003215135.1,GCA_003215705.1,GCA_003130625.1,GCA_003214675.1,GCA_003215915.1,GCA_000349975.1,GCA_003213725.2,GCA_900197805.1,GCA_003215255.1,GCA_003214775.1,GCA_003213825.2,GCA_003213915.1,GCA_900197795.1,GCA_003214885.1,GCA_003215005.1,GCA_003214155.2,GCA_003216395.1,GCA_003215375.1,GCA_003214515.1,GCA_003216115.1,GCA_003216215.1,GCA_003216315.1…
57975	Burkholderia thailandensis	36	GCA_001524345.1,GCA_000764595.1,GCA_000152285.1,GCA_003020025.1,GCA_002891155.1,GCA_000706745.1,GCA_003020185.1,GCA_001718635.1,GCA_000808035.2,GCA_001524325.1,GCA_002588555.1,GCA_000765375.1,GCA_000877335.1,GCA_003568605.1,GCA_002888315.1,GCA_000959425.1,GCA_003614835.1,GCA_000385525.1,GCA_002891115.1,GCA_002803565.1,GCA_002891195.1,GCA_001718615.1,GCA_001718595.1,GCA_001555485.1,GCA_004328405.1…
561879	Bacillus safensis	36	GCA_000444805.1,GCA_000691165.1,GCA_002077215.1,GCA_002250435.1,GCA_001038765.1,GCA_003284765.1,GCA_003610615.1,GCA_000444215.1,GCA_001677975.1,GCA_001653905.1,GCA_000828395.1,GCA_002276315.1,GCA_001043695.1,GCA_001038905.1,GCA_002151195.1,GCA_000604385.1,GCA_002863595.1,GCA_003660145.1,GCA_002744235.1,GCA_003097715.1,GCA_002155005.1,GCA_001766395.1,GCA_001038525.1,GCA_001938705.1,GCA_001938685.1…
486	Neisseria lactamica	36	GCA_900454145.1,GCA_003492385.1,GCA_003496485.1,GCA_003496195.1,GCA_000193795.2,GCA_003351565.1,GCA_003495565.1,GCA_000196295.1,GCA_000180595.1,GCA_003492145.1,GCA_900454095.1,GCA_003492845.1,GCA_003492465.1,GCA_003493215.1,GCA_003496665.1,GCA_003493185.1,GCA_003496425.1,GCA_003492195.1,GCA_000173995.1,GCA_003492425.1,GCA_003492955.1,GCA_003492555.1,GCA_003492765.1,GCA_003495575.1,GCA_002318615.1…
43767	Rhodococcus hoagii	36	GCA_001552575.1,GCA_001646925.1,GCA_002095085.1,GCA_002094405.1,GCA_000473915.1,GCA_002095115.1,GCA_002095255.1,GCA_002094265.1,GCA_002094375.1,GCA_002078625.1,GCA_002094295.1,GCA_002094305.1,GCA_001646885.1,GCA_002095155.1,GCA_002095035.1,GCA_002095175.1,GCA_900455845.1,GCA_002095235.1,GCA_003013675.1,GCA_002094225.1,GCA_002095295.1,GCA_900455885.1,GCA_001646905.1,GCA_002078535.1,GCA_002095185.1…
1579	Lactobacillus acidophilus	36	GCA_000469745.1,GCA_003061905.1,GCA_000442825.1,GCA_003061945.1,GCA_000159715.1,GCA_003062045.1,GCA_001433895.1,GCA_000469765.1,GCA_003061925.1,GCA_000497795.1,GCA_003061965.1,GCA_001591845.1,GCA_002224305.1,GCA_000786395.1,GCA_001950045.1,GCA_000442865.1,GCA_000934625.1,GCA_003062005.1,GCA_000389675.2,GCA_003952845.1,GCA_003061885.1,GCA_000615165.1,GCA_003062025.1,GCA_003047065.1,GCA_001868765.1…
28183	Leptospira santarosai	35	GCA_000244735.3,GCA_001568375.1,GCA_000244615.3,GCA_000244675.3,GCA_000243835.3,GCA_001981505.1,GCA_000306575.2,GCA_001008335.2,GCA_000306615.2,GCA_000244575.3,GCA_000343395.1,GCA_000332435.2,GCA_000306455.2,GCA_001981455.1,GCA_000346915.1,GCA_000244655.3,GCA_001952675.1,GCA_000988105.2,GCA_001569285.1,GCA_000216275.3,GCA_002287705.1,GCA_000217455.3,GCA_001952685.1,GCA_001981425.1,GCA_000244555.3…
196	Campylobacter fetus	35	GCA_003994885.1,GCA_001816265.1,GCA_001399955.1,GCA_001699645.1,GCA_001699535.1,GCA_000759515.1,GCA_000773615.1,GCA_000222425.1,GCA_000512745.2,GCA_001699725.1,GCA_000744035.1,GCA_001699565.1,GCA_900475935.1,GCA_000759485.1,GCA_003626705.1,GCA_001699635.1,GCA_000967135.1,GCA_003994875.1,GCA_001686885.1,GCA_001698935.1,GCA_000015085.1,GCA_001698965.1,GCA_001699655.1,GCA_002592335.1,GCA_003426005.1…
545	Citrobacter koseri	34	GCA_003350185.1,GCA_900706735.1,GCA_003184045.1,GCA_900461175.1,GCA_900446895.1,GCA_004569315.1,GCA_000783445.2,GCA_001552875.1,GCA_002208985.3,GCA_001471775.2,GCA_002863965.1,GCA_900461075.1,GCA_900446955.1,GCA_003938785.1,GCA_002947035.1,GCA_900446945.1,GCA_004181905.1,GCA_900446925.1,GCA_003226155.1,GCA_001931885.1,GCA_002393245.1,GCA_000018045.1,GCA_900461055.1,GCA_001858105.1,GCA_004181995.1…
1254	Pediococcus acidilactici	34	GCA_002553675.1,GCA_001868705.1,GCA_002173575.1,GCA_001638245.1,GCA_001634455.1,GCA_900163535.1,GCA_000526815.1,GCA_004355265.1,GCA_001767275.1,GCA_004099705.1,GCA_001634445.1,GCA_002173595.1,GCA_004099675.1,GCA_004101585.1,GCA_004102605.1,GCA_003591195.1,GCA_001922325.1,GCA_004099815.1,GCA_000163095.1,GCA_000235805.2,GCA_004100005.1,GCA_000319265.1,GCA_000380265.1,GCA_001461015.1,GCA_001437115.1…
413497	Cronobacter dublinensis	33	GCA_002978915.1,GCA_002978955.1,GCA_002979075.1,GCA_002978555.1,GCA_002978805.1,GCA_002979035.1,GCA_002979015.1,GCA_000319495.1,GCA_002978655.1,GCA_002979115.1,GCA_002978695.1,GCA_002978855.1,GCA_002978875.1,GCA_002978625.1,GCA_002979095.1,GCA_002978995.1,GCA_000409365.1,GCA_002978975.1,GCA_002978615.1,GCA_002978715.1,GCA_000409345.1,GCA_002979175.1,GCA_002978895.1,GCA_001277235.1,GCA_002979135.1…
28903	Mycoplasma bovis	33	GCA_004792535.1,GCA_001929605.1,GCA_001043135.1,GCA_000270525.1,GCA_000696015.1,GCA_001930165.1,GCA_001929955.1,GCA_001930035.1,GCA_001929835.1,GCA_004751945.1,GCA_001929825.1,GCA_001930145.1,GCA_001930225.1,GCA_001611895.1,GCA_001929945.1,GCA_001930255.1,GCA_001930535.1,GCA_001930395.1,GCA_001611935.1,GCA_002009275.1,GCA_001929505.1,GCA_001930315.1,GCA_002749575.1,GCA_900088685.1,GCA_001611865.1…
1503055	Burkholderia territorii	33	GCA_001530925.1,GCA_001532155.1,GCA_001636095.1,GCA_001521925.1,GCA_001530945.1,GCA_001522355.1,GCA_001526425.1,GCA_001532185.1,GCA_001527205.1,GCA_001522365.1,GCA_001530725.1,GCA_001528005.1,GCA_001526385.1,GCA_001522095.1,GCA_001533805.1,GCA_001532735.1,GCA_001529965.1,GCA_001532725.1,GCA_001528995.1,GCA_001531005.1,GCA_001718335.1,GCA_001526805.1,GCA_001532675.1,GCA_001534365.1,GCA_001530965.1…
110321	Sinorhizobium medicae	33	GCA_004004485.1,GCA_002865265.1,GCA_004002375.1,GCA_004002305.1,GCA_002865045.1,GCA_004004025.1,GCA_002865185.1,GCA_002865145.1,GCA_002865035.1,GCA_000419665.1,GCA_002865125.1,GCA_004004695.1,GCA_004002595.1,GCA_004004045.1,GCA_002865055.1,GCA_004017585.1,GCA_002864945.1,GCA_004017565.1,GCA_002865005.1,GCA_000419785.1,GCA_002865105.1,GCA_004002725.1,GCA_000017145.1,GCA_004002265.1,GCA_002864985.1…
83559	Chlamydia suis	32	GCA_900149575.1,GCA_900149535.2,GCA_900149395.1,GCA_900149425.1,GCA_900149405.1,GCA_900149385.2,GCA_900149495.1,GCA_900149595.1,GCA_900149525.1,GCA_900149465.2,GCA_900149505.2,GCA_900149545.2,GCA_900149475.1,GCA_900149555.1,GCA_900149445.1,GCA_000493885.1,GCA_900149455.1,GCA_900169085.1,GCA_900169125.1,GCA_900149485.2,GCA_900149645.1,GCA_900149635.1,GCA_900149585.1,GCA_900149415.1,GCA_900149365.1…
756892	Acinetobacter indicus	32	GCA_000413875.1,GCA_002938865.1,GCA_004005545.1,GCA_002938805.1,GCA_002938675.1,GCA_002938515.1,GCA_002938505.1,GCA_002938825.1,GCA_001922625.1,GCA_002938645.1,GCA_002938905.1,GCA_002938605.1,GCA_002938765.1,GCA_002953575.2,GCA_002938685.1,GCA_002938695.1,GCA_002938625.1,GCA_000830155.1,GCA_002174105.1,GCA_000488255.1,GCA_002938445.1,GCA_002938745.1,GCA_002938915.1,GCA_002938785.1,GCA_002938885.1…
28131	Prevotella intermedia	32	GCA_002794335.1,GCA_002763975.1,GCA_003265025.1,GCA_002797135.1,GCA_002797175.1,GCA_900455005.1,GCA_002763845.1,GCA_003861325.1,GCA_002763715.1,GCA_002763785.1,GCA_001953935.1,GCA_000955645.1,GCA_001548195.1,GCA_000439065.1,GCA_002763745.1,GCA_002529435.1,GCA_000519165.1,GCA_002529305.1,GCA_002753835.1,GCA_002529225.1,GCA_002797155.1,GCA_002204405.1,GCA_002762425.1,GCA_002763535.1,GCA_001594285.1…
1288	Staphylococcus xylosus	32	GCA_003578815.1,GCA_003041265.1,GCA_000467225.1,GCA_001747725.1,GCA_001476985.1,GCA_000953575.1,GCA_001747735.1,GCA_000706685.1,GCA_900458755.1,GCA_900240095.1,GCA_003578865.1,GCA_001748025.1,GCA_000709415.1,GCA_003043105.1,GCA_003578925.1,GCA_003578765.1,GCA_001747745.1,GCA_003041535.1,GCA_004571015.1,GCA_003578725.1,GCA_002836825.1,GCA_002078255.1,GCA_003041555.1,GCA_003578895.1,GCA_900098615.1…
818	Bacteroides thetaiotaomicron	31	GCA_000159875.2,GCA_001049555.1,GCA_001049535.1,GCA_004349615.1,GCA_001578565.1,GCA_003474715.1,GCA_001406075.1,GCA_003472055.1,GCA_003457815.1,GCA_003539015.1,GCA_900624795.1,GCA_003466025.1,GCA_002959695.1,GCA_001816245.2,GCA_003469685.1,GCA_003458585.1,GCA_001405255.1,GCA_003472675.1,GCA_900445585.1,GCA_003469365.1,GCA_900108155.1,GCA_001314975.1,GCA_004349635.1,GCA_003463855.1,GCA_004167525.1…
668	Aliivibrio fischeri	31	GCA_000011805.1,GCA_001640325.1,GCA_001640385.1,GCA_001640445.1,GCA_001640525.1,GCA_001640505.1,GCA_001690925.1,GCA_001640315.1,GCA_004359415.1,GCA_004685055.1,GCA_001691095.1,GCA_000241785.1,GCA_001690945.1,GCA_001640455.1,GCA_001640545.1,GCA_001690975.1,GCA_001640375.1,GCA_001691015.1,GCA_001690915.1,GCA_000985635.1,GCA_001691105.1,GCA_000020845.1,GCA_001029395.1,GCA_000287175.2,GCA_001640305.1…
549	Pantoea agglomerans	31	GCA_000475055.1,GCA_000731125.1,GCA_001662025.1,GCA_003369485.1,GCA_000627115.1,GCA_004793995.1,GCA_001597625.1,GCA_900185875.1,GCA_004344785.1,GCA_001661985.1,GCA_900454505.1,GCA_002222515.1,GCA_001598475.1,GCA_003258435.1,GCA_900454405.1,GCA_004117135.1,GCA_001709315.1,GCA_000743785.2,GCA_000687245.1,GCA_004136415.1,GCA_000757415.1,GCA_900454395.1,GCA_000814075.1,GCA_001288285.1,GCA_000241285.2…
37734	Enterococcus casseliflavus	31	GCA_002000325.1,GCA_000157215.1,GCA_000273565.1,GCA_900447665.1,GCA_003641225.1,GCA_900112655.1,GCA_002077615.1,GCA_002388095.1,GCA_000157295.1,GCA_000157355.2,GCA_002333215.1,GCA_900447685.1,GCA_900101195.1,GCA_003796365.1,GCA_003472845.1,GCA_004099805.1,GCA_000191365.1,GCA_002455195.1,GCA_003471685.1,GCA_000393915.1,GCA_002077515.1,GCA_002391965.1,GCA_004099765.1,GCA_000414945.1,GCA_001885845.1…
174	Leptospira borgpetersenii	31	GCA_001618565.1,GCA_000246695.2,GCA_003716785.1,GCA_001569145.1,GCA_000244535.3,GCA_003046425.1,GCA_003516145.1,GCA_000353225.1,GCA_000306375.2,GCA_000244215.3,GCA_001618485.1,GCA_001618585.1,GCA_000244495.3,GCA_000306415.2,GCA_001618525.1,GCA_000244255.3,GCA_002018035.1,GCA_001568445.1,GCA_000243795.3,GCA_000244835.3,GCA_000013965.1,GCA_000243775.3,GCA_001569455.1,GCA_001618445.1,GCA_001444465.1…
46506	Bacteroides stercoris	30	GCA_003474175.1,GCA_003465625.1,GCA_003474945.1,GCA_004167795.1,GCA_003469855.1,GCA_003438545.1,GCA_003474995.1,GCA_003468685.1,GCA_003464035.1,GCA_003470005.1,GCA_003438025.1,GCA_900106605.1,GCA_003475165.1,GCA_001535605.1,GCA_003468355.1,GCA_003458275.1,GCA_003526425.1,GCA_003458365.1,GCA_003463895.1,GCA_003470305.1,GCA_003463835.1,GCA_003466675.1,GCA_003468175.1,GCA_003460185.1,GCA_003458395.1…
34085	Riemerella anatipestifer	30	GCA_003024905.1,GCA_001051075.1,GCA_001670865.1,GCA_001670695.1,GCA_001670875.1,GCA_001670645.1,GCA_001670605.1,GCA_000321285.1,GCA_002896355.1,GCA_000331695.1,GCA_000295655.1,GCA_000184135.2,GCA_002025185.1,GCA_000734055.1,GCA_001670685.1,GCA_001051115.1,GCA_001670805.1,GCA_001671145.1,GCA_001670725.1,GCA_001077795.1,GCA_001670615.1,GCA_001670765.2,GCA_001670625.1,GCA_001263145.1,GCA_001589345.1…
29438	Pseudomonas savastanoi	30	GCA_003412985.1,GCA_001293765.1,GCA_003413245.1,GCA_000164015.3,GCA_003413225.1,GCA_000935695.1,GCA_002269885.1,GCA_001294025.1,GCA_001294265.1,GCA_003413015.1,GCA_003413145.1,GCA_000012205.1,GCA_003412965.1,GCA_003413175.1,GCA_001294195.1,GCA_003413375.1,GCA_003413155.1,GCA_000187045.2,GCA_001294275.1,GCA_003413445.1,GCA_001293725.1,GCA_001294065.1,GCA_003413035.1,GCA_002269785.1,GCA_001294105.1…
198	Campylobacter hyointestinalis	30	GCA_002927415.1,GCA_002927305.1,GCA_002927605.1,GCA_002927355.1,GCA_003289565.1,GCA_002927555.1,GCA_002927475.1,GCA_003289875.1,GCA_001643975.1,GCA_003289555.1,GCA_002927375.1,GCA_002927505.1,GCA_002927575.1,GCA_002927525.1,GCA_003289865.1,GCA_900446365.1,GCA_003289885.1,GCA_003289525.1,GCA_003289585.1,GCA_002927395.1,GCA_001643955.1,GCA_002927495.1,GCA_002927335.1,GCA_002927595.1,GCA_003289475.1…
1886	Streptomyces albidoflavus	30	GCA_004195845.1,GCA_004195935.1,GCA_004196125.1,GCA_004195895.1,GCA_004195755.1,GCA_004195765.1,GCA_004195945.1,GCA_004195965.1,GCA_004196135.1,GCA_004195835.1,GCA_004196035.1,GCA_000156475.1,GCA_001865795.1,GCA_000719955.1,GCA_004195855.1,GCA_004196145.1,GCA_004195885.1,GCA_004195735.1,GCA_004195745.1,GCA_004196095.1,GCA_004195775.1,GCA_004196045.1,GCA_001577385.1,GCA_004196055.1,GCA_004196155.1…
1452	Bacillus atrophaeus	30	GCA_000204845.2,GCA_000204745.2,GCA_002998135.1,GCA_001587405.1,GCA_003003625.1,GCA_002173495.1,GCA_000743235.1,GCA_000204705.2,GCA_000264395.1,GCA_003003645.1,GCA_000385965.2,GCA_000204725.2,GCA_001591925.1,GCA_002998075.1,GCA_000204905.2,GCA_000165925.1,GCA_000204865.2,GCA_000204825.2,GCA_000204805.2,GCA_001584335.1,GCA_000204765.2,GCA_001639965.1,GCA_000204785.2,GCA_002243495.1,GCA_000983035.1…
1398	Bacillus coagulans	30	GCA_001587225.1,GCA_000333915.1,GCA_001587275.1,GCA_001039495.1,GCA_000169195.2,GCA_000756285.1,GCA_001546215.1,GCA_000876545.1,GCA_000988585.1,GCA_004359975.1,GCA_001578455.1,GCA_000223155.1,GCA_000290615.1,GCA_000482605.1,GCA_004114715.1,GCA_002946455.1,GCA_003184245.1,GCA_000773655.1,GCA_002786555.1,GCA_003335145.1,GCA_001587205.1,GCA_003459145.1,GCA_001587215.1,GCA_000217835.1,GCA_000420205.1…
1196083	Snodgrassella alvi	30	GCA_002088585.1,GCA_002089015.1,GCA_002406645.1,GCA_003202885.1,GCA_002088735.1,GCA_002088415.1,GCA_002088655.1,GCA_002088475.1,GCA_002088525.1,GCA_002088695.1,GCA_002088755.1,GCA_002088665.1,GCA_000600005.1,GCA_002777865.1,GCA_002777925.1,GCA_002777695.1,GCA_002777875.1,GCA_002088765.1,GCA_002088575.1,GCA_002088595.1,GCA_002088465.1,GCA_002088515.1,GCA_002777815.1,GCA_002088455.1,GCA_002088635.1…
84112	Eggerthella lenta	29	GCA_003340165.1,GCA_002148255.1,GCA_003340445.1,GCA_003340155.1,GCA_003340105.1,GCA_003340395.1,GCA_003340405.1,GCA_003340075.1,GCA_003339945.1,GCA_003340235.1,GCA_003340015.1,GCA_003339935.1,GCA_003340145.1,GCA_003339885.1,GCA_003340195.1,GCA_003339975.1,GCA_003340465.1,GCA_003340225.1,GCA_003340045.1,GCA_000024265.1,GCA_003340245.1,GCA_003340125.1,GCA_003340065.1,GCA_003340255.1,GCA_003339915.1…
731	Histophilus somni	29	GCA_004519285.1,GCA_002162195.1,GCA_001931405.1,GCA_001931035.1,GCA_004353615.1,GCA_002162255.1,GCA_001931375.1,GCA_002162175.1,GCA_004353115.1,GCA_001931085.1,GCA_002162215.1,GCA_001931005.1,GCA_000011785.1,GCA_002162235.1,GCA_002162295.1,GCA_001929895.1,GCA_001931095.1,GCA_001931045.1,GCA_002162275.1,GCA_001930975.1,GCA_001931415.1,GCA_001931295.1,GCA_001930785.1,GCA_001930775.1,GCA_004563735.1…
730	Haemophilus ducreyi	29	GCA_001647655.1,GCA_001647815.1,GCA_001043195.1,GCA_001043475.1,GCA_001043315.1,GCA_001647875.1,GCA_001647895.1,GCA_900637315.1,GCA_001647735.1,GCA_001043335.1,GCA_001043395.1,GCA_001043435.1,GCA_001647915.1,GCA_001043495.1,GCA_001043155.1,GCA_001043235.1,GCA_001043275.1,GCA_000007945.1,GCA_002208665.2,GCA_001465235.1,GCA_001043415.1,GCA_001647835.1,GCA_001647765.1,GCA_001043355.1,GCA_001647795.1…
29382	Staphylococcus cohnii	29	GCA_001876755.1,GCA_000972575.1,GCA_003577875.1,GCA_003035945.1,GCA_001876705.1,GCA_000292305.1,GCA_003039975.1,GCA_000981215.1,GCA_000513495.2,GCA_003039955.1,GCA_002359925.1,GCA_000972565.1,GCA_003035975.1,GCA_001876785.1,GCA_003035835.1,GCA_002902235.1,GCA_003725375.1,GCA_900458255.1,GCA_003035965.1,GCA_001990205.1,GCA_001876805.1,GCA_002984565.1,GCA_001876725.1,GCA_003036005.1,GCA_001651275.1…
251701	Pseudomonas syringae group genomosp. 3	29	GCA_000935725.1,GCA_003205955.1,GCA_002906055.1,GCA_003701175.1,GCA_001518695.1,GCA_001294305.1,GCA_001293855.1,GCA_004376015.1,GCA_000172895.1,GCA_004376005.1,GCA_001401395.1,GCA_003699225.1,GCA_001400855.1,GCA_003703315.1,GCA_000765305.1,GCA_000980905.1,GCA_002906035.1,GCA_001401385.1,GCA_001518465.1,GCA_900235905.1,GCA_000935765.1,GCA_000177475.1,GCA_004376045.1,GCA_002966555.1,GCA_003702935.1…
1596	Lactobacillus gasseri	29	GCA_002863455.1,GCA_001066235.1,GCA_000155935.2,GCA_003315575.1,GCA_001063065.1,GCA_000177415.1,GCA_002007185.1,GCA_001546525.1,GCA_002863445.1,GCA_003437055.1,GCA_003307315.1,GCA_002003555.1,GCA_000177035.2,GCA_001063045.1,GCA_002287905.1,GCA_002158885.1,GCA_001676665.1,GCA_001063505.1,GCA_000283135.1,GCA_001068345.1,GCA_001064985.1,GCA_002863425.1,GCA_002940965.1,GCA_002884735.1,GCA_000439915.1…
1587	Lactobacillus helveticus	29	GCA_000525715.1,GCA_000493455.1,GCA_002849935.1,GCA_000961015.1,GCA_002849955.1,GCA_000422165.1,GCA_001702095.1,GCA_003053205.1,GCA_000015385.1,GCA_003814305.1,GCA_002849915.1,GCA_000160855.1,GCA_002914985.1,GCA_001746265.2,GCA_003061845.1,GCA_003053085.1,GCA_003610975.1,GCA_001895375.1,GCA_004114755.1,GCA_001308285.1,GCA_003203875.1,GCA_003061825.1,GCA_000189515.1,GCA_003814325.1,GCA_000165775.3…
1408	Bacillus pumilus	29	GCA_003985025.1,GCA_002998365.1,GCA_001675655.1,GCA_002998335.1,GCA_002998395.1,GCA_003512935.1,GCA_003265785.1,GCA_003431975.1,GCA_004006455.1,GCA_003265805.1,GCA_000017885.4,GCA_003571425.1,GCA_003034105.1,GCA_000828345.1,GCA_001468935.1,GCA_001578205.1,GCA_000691485.2,GCA_001444515.1,GCA_900186955.1,GCA_003284525.1,GCA_001183525.1,GCA_001704975.1,GCA_003020795.1,GCA_002998475.1,GCA_000172815.1…
881260	Enterobacter bugandensis	28	GCA_002890755.1,GCA_001023305.1,GCA_003985275.1,GCA_001055835.1,GCA_002890765.1,GCA_001518395.1,GCA_000958885.1,GCA_000957065.1,GCA_001054435.1,GCA_001054505.1,GCA_003965205.1,GCA_001055805.1,GCA_900324475.1,GCA_003964645.1,GCA_003964255.1,GCA_001518315.1,GCA_001631115.1,GCA_003627555.1,GCA_002890725.1,GCA_002785865.1,GCA_002848105.1,GCA_002860705.1,GCA_001022595.1,GCA_001055515.1,GCA_001057695.1…
715	Actinobacillus pleuropneumoniae	28	GCA_900444975.1,GCA_000020405.1,GCA_000817525.1,GCA_000178595.1,GCA_000817515.1,GCA_003290385.1,GCA_900475195.1,GCA_000178575.1,GCA_000817535.1,GCA_000179295.1,GCA_000015885.1,GCA_000178615.1,GCA_000178495.2,GCA_900638445.1,GCA_000817445.1,GCA_003431405.1,GCA_001460855.1,GCA_000178555.1,GCA_000817485.1,GCA_000016685.1,GCA_000178635.1,GCA_000817465.1,GCA_000295915.1,GCA_000178655.1,GCA_000178515.1…
189426	Paenibacillus odorifer	28	GCA_001955755.1,GCA_001954675.1,GCA_000758725.1,GCA_001954615.1,GCA_001954345.1,GCA_001954335.1,GCA_001955785.1,GCA_001955845.1,GCA_001954365.1,GCA_001954505.1,GCA_001955765.1,GCA_001954575.1,GCA_001954585.1,GCA_001954285.1,GCA_001955835.1,GCA_001954655.1,GCA_001954295.1,GCA_001954455.1,GCA_001955495.1,GCA_003255855.1,GCA_001954535.1,GCA_001955775.1,GCA_001954495.1,GCA_001954515.1,GCA_001954665.1…
1270	Micrococcus luteus	28	GCA_000632185.1,GCA_001691605.1,GCA_000828165.1,GCA_002863375.1,GCA_002276855.1,GCA_002287775.1,GCA_001543375.1,GCA_900475555.1,GCA_002884675.1,GCA_002276745.1,GCA_900163885.1,GCA_004117015.1,GCA_002863365.1,GCA_002088075.1,GCA_000176875.1,GCA_001061825.1,GCA_900453025.1,GCA_001750235.1,GCA_000632005.1,GCA_000180435.1,GCA_000877795.1,GCA_002554275.1,GCA_900142795.1,GCA_002338085.1,GCA_000632145.1…
750	Gallibacterium anatis	27	GCA_000771935.1,GCA_000772385.1,GCA_000379785.1,GCA_000771975.1,GCA_000772295.1,GCA_000771955.1,GCA_002263255.1,GCA_900450735.1,GCA_002263295.1,GCA_000771855.1,GCA_001678465.1,GCA_000772395.1,GCA_000771785.1,GCA_000772365.1,GCA_000209675.1,GCA_000772265.1,GCA_001678565.1,GCA_000771915.1,GCA_000772345.1,GCA_000772285.1,GCA_000771805.1,GCA_000771775.1,GCA_000772425.1,GCA_000772275.1,GCA_000464615.2…
680	Vibrio campbellii	27	GCA_000464435.1,GCA_000252345.2,GCA_002954505.1,GCA_000154025.1,GCA_002142655.1,GCA_000400345.1,GCA_003691485.1,GCA_000772655.1,GCA_001991055.1,GCA_000818295.1,GCA_002163755.1,GCA_003312585.1,GCA_000400205.1,GCA_002906455.1,GCA_002140055.1,GCA_000017705.1,GCA_000818235.1,GCA_002893865.1,GCA_002906475.1,GCA_000818355.1,GCA_000818335.1,GCA_002027615.1,GCA_002078065.1,GCA_000259875.1,GCA_000818315.1…
57706	Citrobacter braakii	27	GCA_004331635.1,GCA_002919425.1,GCA_004331585.1,GCA_002075345.1,GCA_002918495.1,GCA_002208845.2,GCA_002919455.1,GCA_001062165.1,GCA_004331445.1,GCA_001059745.1,GCA_000786265.1,GCA_002919485.1,GCA_004331545.1,GCA_900460935.1,GCA_001065805.1,GCA_000786275.1,GCA_002239605.1,GCA_002923765.1,GCA_001022685.1,GCA_002939255.1,GCA_004331535.1,GCA_004331575.1,GCA_001067775.1,GCA_002918575.1,GCA_001952715.2…
40520	Blautia obeum	27	GCA_004167815.1,GCA_001405215.1,GCA_003464645.1,GCA_001404535.1,GCA_003438845.1,GCA_003465235.1,GCA_003457595.1,GCA_000153905.1,GCA_003467325.1,GCA_003437665.1,GCA_003459375.1,GCA_003471125.1,GCA_003436075.1,GCA_003469945.1,GCA_003458635.1,GCA_003464105.1,GCA_003475275.1,GCA_003469155.1,GCA_003474255.1,GCA_003468995.1,GCA_003439215.1,GCA_003459025.1,GCA_003474705.1,GCA_003467675.1,GCA_003463085.1…
35814	Bordetella holmesii	27	GCA_000649005.1,GCA_002860005.1,GCA_000572015.1,GCA_002859885.1,GCA_000612485.1,GCA_002859945.1,GCA_900445775.1,GCA_000571995.1,GCA_002859865.1,GCA_000598125.1,GCA_000341465.2,GCA_001704215.1,GCA_002859985.1,GCA_000583025.1,GCA_000649145.1,GCA_003186245.1,GCA_000662255.1,GCA_004634545.1,GCA_000341485.2,GCA_000571975.1,GCA_000765395.1,GCA_000649045.1,GCA_002859905.1,GCA_002860025.1,GCA_000662275.1…
2751	Carnobacterium maltaromaticum	27	GCA_002860585.1,GCA_004564725.1,GCA_002860505.1,GCA_002860465.1,GCA_002860555.1,GCA_001703575.1,GCA_004564845.1,GCA_001437315.1,GCA_002860545.1,GCA_004564705.1,GCA_000238575.2,GCA_004565215.1,GCA_004564875.1,GCA_001437035.1,GCA_002860435.1,GCA_004565195.1,GCA_001438765.1,GCA_004564895.1,GCA_004564745.1,GCA_000744945.1,GCA_004565225.1,GCA_002860525.1,GCA_002860425.1,GCA_900005785.1,GCA_004565155.1…
2173	Methanobrevibacter smithii	27	GCA_000189935.2,GCA_000189855.2,GCA_000151225.1,GCA_000189795.2,GCA_000189875.2,GCA_002813085.1,GCA_000190135.2,GCA_000189815.2,GCA_000824705.1,GCA_000190075.2,GCA_000189995.2,GCA_000190015.2,GCA_000190055.2,GCA_000190035.2,GCA_900650605.1,GCA_000190115.2,GCA_000189835.2,GCA_000016525.1,GCA_000190095.2,GCA_000151245.1,GCA_000189955.2,GCA_000189895.2,GCA_000190175.2,GCA_000190155.2,GCA_002252585.1…
2024894	Acidimicrobiaceae bacterium	27	GCA_003156015.1,GCA_003155915.1,GCA_003133865.1,GCA_003134255.1,GCA_003160175.1,GCA_003165955.1,GCA_003169455.1,GCA_003169415.1,GCA_003135295.1,GCA_003167835.1,GCA_003168575.1,GCA_003164195.1,GCA_003169205.1,GCA_003136695.1,GCA_003160135.1,GCA_003155255.1,GCA_003156415.1,GCA_003163625.1,GCA_003166715.1,GCA_003168835.1,GCA_003162965.1,GCA_003134175.1,GCA_003163355.1,GCA_003158095.1,GCA_003155935.1…
1376	Aerococcus urinae	27	GCA_003286845.1,GCA_003286555.1,GCA_003286735.1,GCA_003286645.1,GCA_003286805.1,GCA_003286665.1,GCA_002884575.1,GCA_002884955.1,GCA_003286895.1,GCA_003286755.1,GCA_002847705.1,GCA_003286515.1,GCA_003286635.1,GCA_003286875.1,GCA_002847665.1,GCA_001544335.1,GCA_001543175.1,GCA_002847625.1,GCA_003286695.1,GCA_002871915.1,GCA_003286585.1,GCA_003286825.1,GCA_002087935.1,GCA_003286525.1,GCA_003286595.1…
108980	Acinetobacter ursingii	27	GCA_002501405.1,GCA_002323285.1,GCA_000369885.1,GCA_000949835.1,GCA_000949815.1,GCA_001485045.1,GCA_002362745.1,GCA_000248135.2,GCA_002391885.1,GCA_002332885.1,GCA_002432925.1,GCA_002337895.1,GCA_002434105.1,GCA_002294685.1,GCA_002943125.1,GCA_002476835.1,GCA_003966675.1,GCA_000368845.1,GCA_000368825.1,GCA_002454515.1,GCA_002872035.1,GCA_003569495.1,GCA_002294155.1,GCA_003947785.1,GCA_002345755.1…
75658	Campylobacter lanienae	26	GCA_002139215.1,GCA_002139935.1,GCA_002138435.1,GCA_002139275.1,GCA_002138535.1,GCA_002139255.1,GCA_002138445.1,GCA_002139335.1,GCA_002138605.1,GCA_002138615.1,GCA_002139235.1,GCA_002139315.1,GCA_002138485.1,GCA_002139425.1,GCA_002139375.1,GCA_002138455.1,GCA_002138675.1,GCA_002138595.1,GCA_002138525.1,GCA_002138565.1,GCA_002139345.1,GCA_002139265.1,GCA_002138515.1,GCA_002139415.1,GCA_002139385.1…
661	Photobacterium angustum	26	GCA_000950355.1,GCA_000950085.1,GCA_003026335.1,GCA_000950015.1,GCA_003027075.1,GCA_003026365.1,GCA_003026955.1,GCA_000950155.1,GCA_000950225.1,GCA_002954615.1,GCA_003026855.1,GCA_003026895.1,GCA_000153265.1,GCA_000950025.1,GCA_003026905.1,GCA_003026835.1,GCA_000950215.1,GCA_000950005.1,GCA_003026995.1,GCA_000950375.1,GCA_000950255.1,GCA_000950275.1,GCA_000950185.1,GCA_003027095.1,GCA_003026935.1…
508451	Lactobacillus taiwanensis	26	GCA_002253385.1,GCA_002253525.1,GCA_002253045.1,GCA_002253565.1,GCA_002253615.1,GCA_002253465.1,GCA_002253065.1,GCA_002253395.1,GCA_002253365.1,GCA_002253025.1,GCA_002253605.1,GCA_002253325.1,GCA_002253095.1,GCA_002253075.1,GCA_002253195.1,GCA_002253265.1,GCA_002253105.1,GCA_002253475.1,GCA_002253575.1,GCA_002253375.1,GCA_002253455.1,GCA_002253345.1,GCA_002253145.1,GCA_001436695.1,GCA_002253445.1…
43770	Corynebacterium striatum	26	GCA_001059955.1,GCA_003202295.1,GCA_002775065.1,GCA_001076975.1,GCA_001053435.1,GCA_002803965.1,GCA_001059665.1,GCA_002804085.1,GCA_900447625.1,GCA_002156805.1,GCA_003202335.1,GCA_002775095.1,GCA_000988225.1,GCA_900683645.1,GCA_001055405.1,GCA_004138065.1,GCA_003202375.1,GCA_000159135.1,GCA_002865925.1,GCA_001058455.1,GCA_003202355.1,GCA_003202245.1,GCA_001053405.1,GCA_002775055.1,GCA_002775105.1…
36855	Brucella canis	26	GCA_002591255.1,GCA_000367285.1,GCA_900491925.1,GCA_000530495.1,GCA_000691585.1,GCA_000367265.1,GCA_000292185.2,GCA_900491915.1,GCA_000018525.1,GCA_900491895.1,GCA_000740335.1,GCA_004127225.1,GCA_000480275.1,GCA_001078335.1,GCA_004127195.1,GCA_001715445.1,GCA_000366825.1,GCA_000298575.1,GCA_000370585.1,GCA_003010715.1,GCA_000370605.1,GCA_000480295.1,GCA_000367305.1,GCA_900491905.1,GCA_001715365.1…
159	Brachyspira hyodysenteriae	26	GCA_001013035.1,GCA_001013075.1,GCA_001676785.2,GCA_001013195.1,GCA_001013245.1,GCA_001013125.1,GCA_001013275.1,GCA_001013085.1,GCA_000022105.1,GCA_000383255.1,GCA_002850235.1,GCA_001013205.1,GCA_001013155.1,GCA_001013045.1,GCA_001012995.1,GCA_002117505.1,GCA_001013005.1,GCA_001012935.1,GCA_001013115.1,GCA_001012945.1,GCA_001013235.1,GCA_001012915.1,GCA_001013165.1,GCA_002117515.1,GCA_002100745.1…
648	Aeromonas caviae	25	GCA_000783715.2,GCA_000783775.2,GCA_003265605.1,GCA_000959705.2,GCA_001730205.1,GCA_003294925.1,GCA_000208825.1,GCA_003265475.1,GCA_003265425.1,GCA_900476005.1,GCA_001730215.1,GCA_001702475.1,GCA_003925855.2,GCA_003322775.1,GCA_000819785.1,GCA_001270765.1,GCA_003294855.1,GCA_001183595.1,GCA_001030105.1,GCA_000783695.2,GCA_000813475.1,GCA_000721855.1,GCA_003294895.1,GCA_003849745.1,GCA_003350165.1
575	Raoultella planticola	25	GCA_004366295.1,GCA_000735435.1,GCA_002761975.1,GCA_900706865.1,GCA_002588355.1,GCA_002906195.1,GCA_001903595.4,GCA_003699975.1,GCA_004365995.1,GCA_000783935.2,GCA_002554635.2,GCA_001065685.1,GCA_000737915.1,GCA_004312285.1,GCA_004024155.1,GCA_001663315.1,GCA_002635135.1,GCA_004312325.1,GCA_004345285.1,GCA_900635915.1,GCA_900451265.1,GCA_002264145.1,GCA_004312145.1,GCA_001663325.1,GCA_900455785.1
46503	Parabacteroides merdae	25	GCA_003469345.1,GCA_003458945.1,GCA_001404575.1,GCA_900445495.1,GCA_003503315.1,GCA_003475265.1,GCA_003472185.1,GCA_003469635.1,GCA_000307345.1,GCA_003475825.1,GCA_003507315.1,GCA_003459525.1,GCA_004166975.1,GCA_000154105.1,GCA_002319995.1,GCA_003470675.1,GCA_003474345.1,GCA_003486345.1,GCA_003463945.1,GCA_000307495.1,GCA_003438825.1,GCA_003469115.1,GCA_003439005.1,GCA_003475305.1,GCA_003466605.1
44008	Enterococcus cecorum	25	GCA_003319345.1,GCA_001318405.1,GCA_002174365.1,GCA_001318175.1,GCA_000379745.1,GCA_001020445.1,GCA_001021795.1,GCA_002161395.1,GCA_001318365.1,GCA_003319275.1,GCA_001318225.1,GCA_003319285.1,GCA_900447715.1,GCA_003319255.1,GCA_001021815.1,GCA_001885885.1,GCA_001318265.1,GCA_001318325.1,GCA_001020435.1,GCA_001021745.1,GCA_900474605.1,GCA_003319265.1,GCA_001021675.1,GCA_001021755.1,GCA_002160685.1
39486	Dorea formicigenerans	25	GCA_003467175.1,GCA_003467665.1,GCA_003466265.1,GCA_003469045.1,GCA_003467735.1,GCA_003470825.1,GCA_003439455.1,GCA_003475215.1,GCA_003436805.1,GCA_003437395.1,GCA_003459565.1,GCA_003437485.1,GCA_003474085.1,GCA_003465045.1,GCA_003458475.1,GCA_003475555.1,GCA_003468435.1,GCA_003436945.1,GCA_003439255.1,GCA_000169235.1,GCA_003466735.1,GCA_003436235.1,GCA_003467405.1,GCA_003459735.1,GCA_000225745.1
380021	Pseudomonas protegens	25	GCA_001906605.1,GCA_003731925.1,GCA_001269465.1,GCA_001682935.1,GCA_002899905.1,GCA_003731905.1,GCA_001682945.1,GCA_003751575.1,GCA_001874665.1,GCA_000012265.1,GCA_001904985.1,GCA_002901745.1,GCA_003731945.1,GCA_003731955.1,GCA_003732085.1,GCA_003240885.1,GCA_001906615.1,GCA_000828695.1,GCA_001906625.1,GCA_900560965.1,GCA_002006545.1,GCA_002208745.2,GCA_001269495.1,GCA_001269485.1,GCA_003752305.1
33887	Rathayibacter rathayi	25	GCA_002931815.1,GCA_002931855.1,GCA_900215645.1,GCA_002932535.1,GCA_002931935.1,GCA_002932135.1,GCA_002933255.1,GCA_002931095.1,GCA_002931955.1,GCA_002933215.1,GCA_002931915.1,GCA_002932675.1,GCA_002930835.1,GCA_002932375.1,GCA_002931895.1,GCA_002931475.1,GCA_002932075.1,GCA_004011095.1,GCA_002933175.1,GCA_002931735.1,GCA_002932895.1,GCA_002930915.1,GCA_002933195.1,GCA_002931255.1,GCA_002931675.1
1648923	Bacillus paralicheniformis	25	GCA_001691515.1,GCA_000408885.1,GCA_000604165.1,GCA_001188525.1,GCA_004296375.1,GCA_001691735.1,GCA_002993945.1,GCA_001925045.1,GCA_001939545.1,GCA_002849425.1,GCA_003711025.1,GCA_001969565.1,GCA_001042485.2,GCA_002993925.1,GCA_004282815.1,GCA_001925035.1,GCA_002026335.1,GCA_001925105.1,GCA_002068155.1,GCA_000876525.1,GCA_002272155.1,GCA_002271505.1,GCA_002393225.1,GCA_000746885.1,GCA_002998255.1
1638	Listeria ivanovii	25	GCA_003236475.1,GCA_003236625.1,GCA_003236515.1,GCA_003316755.1,GCA_003236675.1,GCA_000183925.1,GCA_003236685.1,GCA_000252975.1,GCA_003236495.1,GCA_900187195.1,GCA_000763495.1,GCA_003236545.1,GCA_000565155.1,GCA_001049935.1,GCA_003236655.1,GCA_003236525.1,GCA_000763475.1,GCA_003236595.1,GCA_000763515.1,GCA_003236605.1,GCA_003236405.1,GCA_003236565.1,GCA_900187025.1,GCA_900637745.1,GCA_003236435.1
1335	Streptococcus equinus	25	GCA_900459945.1,GCA_900636565.1,GCA_900102715.1,GCA_900109395.1,GCA_900100035.1,GCA_900110935.1,GCA_900636465.1,GCA_000964315.1,GCA_900103355.1,GCA_900199575.1,GCA_900110365.1,GCA_004525775.1,GCA_900115895.1,GCA_000731085.1,GCA_900113235.1,GCA_000747195.1,GCA_900109415.1,GCA_900109105.1,GCA_000187265.1,GCA_000424045.1,GCA_900099885.1,GCA_000421425.1,GCA_000702105.1,GCA_900459295.1,GCA_900100215.1
61435	Dehalococcoides mccartyi	24	GCA_002028285.1,GCA_000341695.1,GCA_004684285.1,GCA_002426725.1,GCA_000830885.1,GCA_002024205.1,GCA_002007845.1,GCA_000025585.1,GCA_001678035.1,GCA_002021775.1,GCA_001460955.1,GCA_000341655.1,GCA_001547795.1,GCA_000741845.1,GCA_003260405.1,GCA_001761445.1,GCA_002024225.1,GCA_000009025.1,GCA_003260445.1,GCA_002425805.1,GCA_001610775.1,GCA_002007865.1,GCA_000016705.1,GCA_001515295.1
357276	Bacteroides dorei	24	GCA_004347655.1,GCA_000273075.1,GCA_003466465.1,GCA_003458145.1,GCA_001640865.1,GCA_002161715.1,GCA_000273055.1,GCA_004347475.1,GCA_004347495.1,GCA_000738065.1,GCA_000158335.2,GCA_004347485.1,GCA_000738045.1,GCA_004347575.1,GCA_000273035.1,GCA_004347595.1,GCA_003463345.1,GCA_001274835.1,GCA_004347605.1,GCA_004168495.1,GCA_004347525.1,GCA_003464725.1,GCA_002160605.1,GCA_000156075.1
34105	Streptobacillus moniliformis	24	GCA_001655975.1,GCA_001655815.1,GCA_001657855.1,GCA_001655875.1,GCA_001655835.1,GCA_001657715.1,GCA_900458955.1,GCA_001657755.1,GCA_001657785.1,GCA_001657875.1,GCA_002983685.1,GCA_001655825.1,GCA_001655925.1,GCA_001655915.1,GCA_001655985.1,GCA_001657685.1,GCA_001655995.1,GCA_001657815.1,GCA_001655905.1,GCA_001657765.1,GCA_001657675.1,GCA_000024565.1,GCA_001655895.1,GCA_001657835.1
336810	Candidatus Sulcia muelleri	24	GCA_003214575.1,GCA_003215265.1,GCA_003214785.1,GCA_003214895.1,GCA_003213565.1,GCA_003213475.1,GCA_000022945.1,GCA_003213655.1,GCA_003215515.1,GCA_001272615.1,GCA_003214655.1,GCA_002277765.1,GCA_003214495.1,GCA_000831465.1,GCA_003214365.1,GCA_003215035.1,GCA_003214015.1,GCA_003215155.1,GCA_003215395.1,GCA_003213775.1,GCA_003213895.1,GCA_003214255.1,GCA_003213395.1,GCA_003214135.1
28447	Clavibacter michiganensis	24	GCA_000063485.1,GCA_002931295.1,GCA_002931335.1,GCA_002150925.1,GCA_000966585.1,GCA_000355695.1,GCA_002240565.1,GCA_002931175.1,GCA_002151305.1,GCA_000958465.1,GCA_003693415.1,GCA_002151045.1,GCA_002150945.1,GCA_002150985.1,GCA_002240575.1,GCA_001643055.1,GCA_002151005.1,GCA_900168345.1,GCA_003076335.1,GCA_002151105.1,GCA_003076355.1,GCA_003697295.1,GCA_002151165.1,GCA_002150935.1
28095	Burkholderia gladioli	24	GCA_000739755.1,GCA_002981405.1,GCA_000959725.1,GCA_900608515.1,GCA_003613595.1,GCA_000756855.1,GCA_000981885.1,GCA_000194745.1,GCA_002208175.1,GCA_002917905.1,GCA_003713105.1,GCA_001527485.1,GCA_002393425.1,GCA_900446225.1,GCA_002554225.1,GCA_002981875.1,GCA_900608525.1,GCA_002981475.1,GCA_900631635.1,GCA_900608535.1,GCA_002980975.1,GCA_002980955.1,GCA_002554395.1,GCA_000757585.1
28035	Staphylococcus lugdunensis	24	GCA_000649085.1,GCA_000025085.1,GCA_002097035.1,GCA_001558815.2,GCA_002250095.2,GCA_001546615.1,GCA_000542395.1,GCA_002096975.1,GCA_900474705.1,GCA_002407165.1,GCA_000185485.1,GCA_000649125.1,GCA_900478255.1,GCA_002096135.1,GCA_002096115.1,GCA_002096075.1,GCA_002591215.1,GCA_000316075.2,GCA_000247225.2,GCA_000270465.1,GCA_004329485.1,GCA_002104555.1,GCA_002096155.1,GCA_001558775.1
2756	Brochothrix thermosphacta	24	GCA_900332065.1,GCA_001715795.1,GCA_001715635.1,GCA_000620985.1,GCA_001715645.1,GCA_002381265.1,GCA_002442515.1,GCA_001715775.1,GCA_001715785.1,GCA_900332055.1,GCA_900332045.1,GCA_001716015.1,GCA_003538445.1,GCA_001715835.1,GCA_001715715.1,GCA_001703535.1,GCA_000525935.1,GCA_001703515.1,GCA_001715655.1,GCA_001715665.1,GCA_001715735.1,GCA_001715725.1,GCA_900332075.1,GCA_900218095.1
221822	Phaeobacter inhibens	24	GCA_000473105.1,GCA_002888685.1,GCA_002892085.1,GCA_002892165.1,GCA_002892145.1,GCA_002892225.1,GCA_002892005.1,GCA_001969345.1,GCA_000154745.2,GCA_003443575.1,GCA_002892125.1,GCA_002892025.1,GCA_002891945.1,GCA_002892265.1,GCA_002891985.1,GCA_002892205.1,GCA_002891965.1,GCA_003443555.1,GCA_002891665.1,GCA_002892045.1,GCA_002892185.1,GCA_000154765.2,GCA_001559785.1,GCA_002892065.1
2096	Mycoplasma gallisepticum	24	GCA_000286695.1,GCA_001676515.1,GCA_000092585.1,GCA_000211545.6,GCA_001683675.1,GCA_900476085.1,GCA_001676505.1,GCA_004771115.1,GCA_000286715.1,GCA_000286735.1,GCA_001676575.1,GCA_000286795.1,GCA_000428645.1,GCA_001705745.1,GCA_000025385.1,GCA_004771095.1,GCA_001676495.1,GCA_001683635.1,GCA_000286675.1,GCA_000286775.1,GCA_000286815.1,GCA_000286755.1,GCA_000025365.1,GCA_001676525.1
1768	Mycobacterium kansasii	24	GCA_002705825.1,GCA_002003625.1,GCA_900566155.1,GCA_002003585.1,GCA_002085775.1,GCA_002705865.1,GCA_000524055.1,GCA_001632915.1,GCA_000524095.1,GCA_001632965.1,GCA_002705935.1,GCA_002085815.1,GCA_002705885.1,GCA_002086895.1,GCA_900565995.1,GCA_000715375.1,GCA_900565985.1,GCA_002705785.1,GCA_002085835.1,GCA_000523615.1,GCA_002085645.1,GCA_002085795.1,GCA_002085625.1,GCA_000157895.2
1583	Weissella confusa	24	GCA_000239955.2,GCA_004766335.1,GCA_003466065.1,GCA_004766395.1,GCA_004766215.1,GCA_004766265.1,GCA_004766115.1,GCA_001436895.1,GCA_004766185.1,GCA_001884305.1,GCA_004766095.1,GCA_004766305.1,GCA_004766425.1,GCA_003284505.1,GCA_004766405.1,GCA_004766205.1,GCA_004766355.1,GCA_004771075.1,GCA_004766325.1,GCA_004766225.1,GCA_900166935.1,GCA_004766085.1,GCA_004766105.1,GCA_004766195.1
152331	Lactobacillus parabuchneri	24	GCA_002095715.1,GCA_002095615.1,GCA_002095725.1,GCA_001435315.1,GCA_002095825.1,GCA_002095835.1,GCA_002095905.1,GCA_002095815.1,GCA_002095915.1,GCA_002095765.1,GCA_001591885.1,GCA_002095635.1,GCA_002095695.1,GCA_001687145.1,GCA_002095755.1,GCA_002095795.1,GCA_002095895.1,GCA_002095645.1,GCA_001677035.1,GCA_002095655.1,GCA_001437335.1,GCA_002095845.1,GCA_001687155.1,GCA_001922025.1
145458	Rathayibacter toxicus	24	GCA_000986985.1,GCA_002931795.1,GCA_000875675.1,GCA_002933015.1,GCA_002932495.1,GCA_002931615.1,GCA_002932645.1,GCA_002933055.1,GCA_002933235.1,GCA_001465855.1,GCA_002933075.1,GCA_002932295.1,GCA_002932615.1,GCA_000425325.1,GCA_002932455.1,GCA_002933155.1,GCA_002932575.1,GCA_002932475.1,GCA_002933125.1,GCA_002933095.1,GCA_002932715.1,GCA_002932415.1,GCA_002932935.1,GCA_002932995.1
1348	Streptococcus parauberis	24	GCA_000343855.1,GCA_002918225.1,GCA_001601995.1,GCA_002382925.1,GCA_001601895.1,GCA_002382965.1,GCA_001601965.1,GCA_001983285.1,GCA_002901045.1,GCA_000691825.1,GCA_000342505.1,GCA_002742075.1,GCA_000187935.2,GCA_002900385.1,GCA_001601935.1,GCA_001870975.1,GCA_000320985.2,GCA_001601885.1,GCA_001601975.1,GCA_000213825.1,GCA_003409055.1,GCA_002901065.1,GCA_002770615.1,GCA_001601925.1
1196095	Gilliamella apicola	24	GCA_000599985.1,GCA_002141655.1,GCA_002141635.1,GCA_003201455.1,GCA_002088855.1,GCA_001690735.1,GCA_002141745.1,GCA_002088795.1,GCA_002141715.1,GCA_001693435.1,GCA_002141855.1,GCA_002088895.1,GCA_002141885.1,GCA_002141675.1,GCA_002141595.1,GCA_002142265.1,GCA_002141565.1,GCA_003202815.1,GCA_002088825.1,GCA_002141905.1,GCA_002141785.1,GCA_002142285.1,GCA_002141665.1,GCA_002141515.1
985762	Staphylococcus agnetis	23	GCA_002114335.1,GCA_003040915.1,GCA_002994145.1,GCA_002994125.1,GCA_002994085.1,GCA_001442815.1,GCA_002994165.1,GCA_003040875.1,GCA_003041195.1,GCA_003040835.1,GCA_002145465.1,GCA_000737185.1,GCA_003041215.1,GCA_002114365.1,GCA_003040805.1,GCA_002994105.1,GCA_003040995.1,GCA_003040965.1,GCA_003040855.1,GCA_003040935.1,GCA_003041015.1,GCA_003040955.1,GCA_002901865.1
732	Aggregatibacter aphrophilus	23	GCA_900445195.1,GCA_003130195.1,GCA_003130145.1,GCA_003252965.1,GCA_003252995.1,GCA_900636915.1,GCA_000226495.3,GCA_002083125.2,GCA_003130125.1,GCA_003130375.1,GCA_001262035.1,GCA_000022985.1,GCA_001680805.1,GCA_003252955.1,GCA_000231255.1,GCA_003130365.1,GCA_001680765.1,GCA_003252835.1,GCA_900478265.1,GCA_001188835.1,GCA_003703745.1,GCA_003253035.1,GCA_003252805.1
669	Vibrio harveyi	23	GCA_000259935.1,GCA_001471575.2,GCA_001591145.1,GCA_001262745.1,GCA_002850295.1,GCA_001718025.1,GCA_900460165.1,GCA_003203495.1,GCA_000347555.1,GCA_001050875.1,GCA_000493315.1,GCA_000770115.2,GCA_000400305.1,GCA_000818375.1,GCA_000275705.1,GCA_001908435.2,GCA_002105235.1,GCA_000442925.1,GCA_001558435.2,GCA_001262735.1,GCA_002864745.1,GCA_000305715.2,GCA_001525585.2
569	Hafnia alvei	23	GCA_004308165.1,GCA_004309855.1,GCA_002206365.2,GCA_900451105.1,GCA_900451035.1,GCA_004309785.1,GCA_004308065.1,GCA_001636255.1,GCA_004309825.1,GCA_004308095.1,GCA_004308115.1,GCA_900451125.1,GCA_000818795.1,GCA_003253795.1,GCA_003668715.1,GCA_000597785.2,GCA_000818805.2,GCA_000980975.1,GCA_004328605.1,GCA_000735375.1,GCA_004309925.1,GCA_004308015.1,GCA_004309875.1
45634	Streptococcus cristatus	23	GCA_001588905.1,GCA_003944245.1,GCA_003943465.1,GCA_003943535.1,GCA_001069055.1,GCA_003944305.1,GCA_003943515.1,GCA_000385925.1,GCA_003943455.1,GCA_003944315.1,GCA_003944225.1,GCA_003943815.1,GCA_001578775.1,GCA_001069775.1,GCA_001069915.1,GCA_001589115.1,GCA_900478185.1,GCA_000959885.1,GCA_001588855.1,GCA_003943435.1,GCA_000222765.2,GCA_900475445.1,GCA_003943505.1
438	Acetobacter pasteurianus	23	GCA_001183745.1,GCA_001953595.1,GCA_003850825.1,GCA_000241585.3,GCA_001662905.1,GCA_000241625.2,GCA_000010845.1,GCA_000285275.1,GCA_003850845.1,GCA_003850945.1,GCA_003850905.1,GCA_002202135.1,GCA_000723785.1,GCA_000010905.1,GCA_003332155.1,GCA_000010945.1,GCA_000010925.1,GCA_002173735.1,GCA_000010865.1,GCA_000010885.1,GCA_000010825.1,GCA_003850805.1,GCA_000010965.1
38323	Bartonella henselae	23	GCA_001932135.1,GCA_001291465.1,GCA_000516715.1,GCA_000516675.1,GCA_000708485.1,GCA_001932245.1,GCA_000708545.1,GCA_001932215.1,GCA_000612765.1,GCA_001932085.1,GCA_000046705.1,GCA_001932165.1,GCA_002735245.1,GCA_001932175.1,GCA_001932295.1,GCA_001932075.1,GCA_001932225.1,GCA_001932145.1,GCA_000516735.1,GCA_000612965.1,GCA_000516695.1,GCA_001932095.1,GCA_001932235.1
315405	Streptococcus gallolyticus	23	GCA_900112565.1,GCA_900107905.1,GCA_900459545.1,GCA_900116655.1,GCA_001658075.1,GCA_003337175.1,GCA_000203195.1,GCA_900109835.1,GCA_000949245.1,GCA_000270145.1,GCA_001477575.1,GCA_900103105.1,GCA_000146525.1,GCA_001703415.1,GCA_900101135.1,GCA_900475715.1,GCA_900111215.1,GCA_000027185.1,GCA_003433685.1,GCA_001481475.1,GCA_003434265.1,GCA_001579135.1,GCA_001578695.1
294	Pseudomonas fluorescens	23	GCA_001908925.1,GCA_001542695.1,GCA_002319065.1,GCA_002022375.1,GCA_001902145.1,GCA_000785395.1,GCA_000263675.2,GCA_001542715.1,GCA_000801795.1,GCA_000801875.1,GCA_000262325.2,GCA_001747385.1,GCA_003001545.1,GCA_003001635.1,GCA_001542725.1,GCA_002901425.1,GCA_000803005.1,GCA_002216645.1,GCA_000801815.1,GCA_000511155.2,GCA_003001565.1,GCA_001542705.1,GCA_003001555.1
214	Helicobacter felis	23	GCA_900197005.1,GCA_003670315.1,GCA_900196765.1,GCA_900197065.1,GCA_900196965.1,GCA_900196895.1,GCA_900197035.1,GCA_900197015.1,GCA_900198515.1,GCA_900196875.1,GCA_900196845.1,GCA_900196855.1,GCA_000200595.1,GCA_900197025.1,GCA_900196925.1,GCA_900197045.1,GCA_900196905.1,GCA_900196805.1,GCA_900196995.1,GCA_900196955.1,GCA_900196785.1,GCA_900196815.1,GCA_900197085.1
2098	Mycoplasma hominis	23	GCA_001906845.1,GCA_001063305.1,GCA_003326045.1,GCA_000085865.1,GCA_000385075.1,GCA_003326125.1,GCA_000759375.2,GCA_003287375.1,GCA_000935875.1,GCA_002952835.1,GCA_003326075.1,GCA_003298565.1,GCA_003326095.1,GCA_003298635.1,GCA_001017595.1,GCA_003663725.1,GCA_000947915.1,GCA_000935865.1,GCA_001063275.1,GCA_003298555.1,GCA_001906855.1,GCA_000767725.1,GCA_000759385.1
1172565	Lonsdalea populi	23	GCA_003269665.1,GCA_003269585.1,GCA_003269645.1,GCA_003269805.1,GCA_003269685.1,GCA_003269595.1,GCA_003269485.1,GCA_003269735.1,GCA_003269775.1,GCA_003269875.1,GCA_003269855.1,GCA_003269765.1,GCA_003730055.1,GCA_003269515.1,GCA_002111545.1,GCA_003730085.1,GCA_003730035.1,GCA_003269575.1,GCA_003269655.1,GCA_003269725.1,GCA_003269495.1,GCA_002111555.1,GCA_003269505.1
1126	Microcystis aeruginosa	23	GCA_002933835.1,GCA_000312245.1,GCA_000312725.1,GCA_001725075.1,GCA_000330925.1,GCA_003388685.1,GCA_002095975.1,GCA_002897275.1,GCA_000312225.1,GCA_000981785.2,GCA_002897315.1,GCA_003388675.1,GCA_000307995.2,GCA_001578075.1,GCA_000312165.1,GCA_000312265.1,GCA_001704955.2,GCA_003730145.1,GCA_000010625.1,GCA_002025445.1,GCA_000312185.1,GCA_000312205.1,GCA_000787675.1
948	Anaplasma phagocytophilum	22	GCA_000013125.1,GCA_000439795.1,GCA_000964985.1,GCA_000689615.1,GCA_000965125.1,GCA_002849375.1,GCA_000964935.1,GCA_000478425.1,GCA_000964945.1,GCA_000689635.2,GCA_000964785.1,GCA_000689655.1,GCA_000964685.1,GCA_900088625.1,GCA_000439755.1,GCA_000439775.1,GCA_000964915.1,GCA_000964725.1,GCA_000964745.1,GCA_000968465.1,GCA_000478445.1,GCA_000968455.1
851	Fusobacterium nucleatum	22	GCA_000234075.2,GCA_002573475.1,GCA_002884895.1,GCA_000273605.1,GCA_000158535.2,GCA_000242975.1,GCA_002762005.1,GCA_000479285.1,GCA_000158275.2,GCA_000479225.1,GCA_001546435.1,GCA_002762015.1,GCA_000218655.1,GCA_000400875.1,GCA_000273625.1,GCA_002211645.1,GCA_001296085.1,GCA_000479245.1,GCA_000162355.2,GCA_000218645.2,GCA_000455985.1,GCA_001296145.1
659	Photobacterium phosphoreum	22	GCA_003026275.1,GCA_003026595.1,GCA_003025815.1,GCA_003025755.1,GCA_003025715.1,GCA_003026575.1,GCA_003025835.1,GCA_003025775.1,GCA_001676195.1,GCA_001676135.1,GCA_003025795.1,GCA_003026545.1,GCA_003025855.1,GCA_003026615.1,GCA_001676275.1,GCA_003025655.1,GCA_002954725.1,GCA_003028875.1,GCA_000949955.1,GCA_003025695.1,GCA_003025875.1,GCA_003025735.1
65058	Corynebacterium ulcerans	22	GCA_900475635.1,GCA_001298275.1,GCA_002866485.1,GCA_000968945.1,GCA_000306825.1,GCA_000988285.1,GCA_000767685.1,GCA_900447245.1,GCA_000499805.2,GCA_000767415.1,GCA_000498915.1,GCA_000215645.1,GCA_000767645.1,GCA_002872395.1,GCA_001281445.1,GCA_000215665.1,GCA_000769635.1,GCA_002866525.1,GCA_000988295.1,GCA_001876325.1,GCA_900475775.1,GCA_001302345.1
521	Bordetella avium	22	GCA_900445835.1,GCA_003350095.1,GCA_000813405.1,GCA_003581265.1,GCA_000070465.1,GCA_003580035.1,GCA_003580065.1,GCA_003581285.1,GCA_004009755.1,GCA_003581305.1,GCA_003581365.1,GCA_003580025.1,GCA_003579935.1,GCA_003581345.1,GCA_003579995.1,GCA_003581405.1,GCA_003579945.1,GCA_003580095.1,GCA_003579985.1,GCA_003581325.1,GCA_004009615.1,GCA_003580085.1
40215	Acinetobacter junii	22	GCA_003940305.1,GCA_000775815.1,GCA_003293735.1,GCA_002165245.2,GCA_002328335.1,GCA_003957055.1,GCA_002761875.1,GCA_000302355.1,GCA_900444865.1,GCA_000368665.1,GCA_900444875.1,GCA_003939835.1,GCA_003293755.1,GCA_003293765.1,GCA_004123275.1,GCA_003939335.1,GCA_004296305.1,GCA_003939355.1,GCA_001941805.1,GCA_000368745.1,GCA_000813495.1,GCA_000162075.1
396	Rhizobium phaseoli	22	GCA_001664165.1,GCA_001664185.1,GCA_001664245.1,GCA_001664445.1,GCA_001664225.1,GCA_003351165.1,GCA_001664385.1,GCA_001664405.1,GCA_002355115.1,GCA_001664205.1,GCA_002531715.1,GCA_002531595.1,GCA_001664105.1,GCA_001664125.1,GCA_000172715.2,GCA_003150695.1,GCA_001664425.1,GCA_003351185.1,GCA_001664365.1,GCA_001664285.1,GCA_003985125.1,GCA_000268285.2
35818	Helicobacter pullorum	22	GCA_001698625.1,GCA_002315025.1,GCA_001698705.1,GCA_001698605.1,GCA_900638355.1,GCA_001698695.1,GCA_001299515.1,GCA_001698615.1,GCA_000155495.1,GCA_001698675.1,GCA_001298055.1,GCA_001698755.1,GCA_900450955.1,GCA_001698595.1,GCA_900198375.1,GCA_001698785.1,GCA_001698685.1,GCA_001698765.1,GCA_900198345.1,GCA_001298045.1,GCA_004368255.1,GCA_001298065.1
35790	Rickettsia japonica	22	GCA_002356895.1,GCA_002357095.1,GCA_002357075.1,GCA_002356755.1,GCA_002356855.1,GCA_002356815.1,GCA_002356835.1,GCA_002356875.1,GCA_002356955.1,GCA_002356995.1,GCA_002356735.1,GCA_002356975.1,GCA_002356715.1,GCA_000302635.2,GCA_002357035.1,GCA_002356915.1,GCA_002356795.1,GCA_002357015.1,GCA_002357055.1,GCA_002356775.1,GCA_002356935.1,GCA_003454715.1
33968	Leuconostoc pseudomesenteroides	22	GCA_002092035.1,GCA_002072495.1,GCA_003542875.1,GCA_000686505.1,GCA_002092635.1,GCA_002072585.1,GCA_002092235.1,GCA_002092645.1,GCA_000297375.1,GCA_002092535.1,GCA_002092375.1,GCA_002092255.1,GCA_000686465.1,GCA_002072555.1,GCA_002092555.1,GCA_003346375.1,GCA_002092165.1,GCA_002072515.1,GCA_002092075.1,GCA_002072565.1,GCA_002092295.1,GCA_002092355.1
318456	Photobacterium kishitanii	22	GCA_003026675.1,GCA_003025975.1,GCA_003026355.1,GCA_000950095.1,GCA_003027115.1,GCA_003026655.1,GCA_003027035.1,GCA_000950335.1,GCA_000950075.1,GCA_001676235.1,GCA_000949965.1,GCA_000950135.1,GCA_001676215.1,GCA_003025915.1,GCA_003026635.1,GCA_001455895.1,GCA_003025935.1,GCA_003025895.1,GCA_003026975.1,GCA_003025995.1,GCA_003025945.1,GCA_003025535.1
29507	Leptospira kirschneri	22	GCA_000347215.1,GCA_000243655.3,GCA_000243615.3,GCA_000306555.2,GCA_001584245.1,GCA_000346895.1,GCA_000306595.2,GCA_000772835.2,GCA_000347015.1,GCA_000243875.3,GCA_000306395.2,GCA_000243695.3,GCA_001401895.1,GCA_000342725.1,GCA_000306355.2,GCA_002018105.1,GCA_000243915.3,GCA_000306515.2,GCA_002018145.1,GCA_000243855.3,GCA_000244515.3,GCA_000306175.2
1833	Rhodococcus erythropolis	22	GCA_000747745.1,GCA_000454425.1,GCA_001020225.1,GCA_001552595.1,GCA_000719985.1,GCA_900455855.1,GCA_000010105.1,GCA_000975175.1,GCA_000174835.1,GCA_001766885.1,GCA_002091935.1,GCA_001715845.1,GCA_003990875.1,GCA_000225665.2,GCA_000696675.2,GCA_001831305.1,GCA_003444715.1,GCA_003388635.1,GCA_000454045.1,GCA_002303875.1,GCA_002233715.1,GCA_001900745.1
1481663	Vibrio metoecus	22	GCA_001402685.1,GCA_002283905.1,GCA_000696385.1,GCA_001402515.1,GCA_001402495.1,GCA_002283915.1,GCA_001402345.1,GCA_002283845.1,GCA_000176215.1,GCA_002283855.1,GCA_002283965.1,GCA_002283805.1,GCA_002283835.1,GCA_001402175.1,GCA_002283955.1,GCA_001402675.1,GCA_002284045.1,GCA_002283895.1,GCA_001402165.1,GCA_002284025.1,GCA_002284005.1,GCA_001402155.1
1406	Paenibacillus polymyxa	22	GCA_000943535.1,GCA_002894925.1,GCA_000735775.1,GCA_000237325.1,GCA_000265445.1,GCA_003437195.1,GCA_000597985.1,GCA_001481575.1,GCA_000819665.1,GCA_003052505.1,GCA_000217775.1,GCA_000164985.2,GCA_001662815.1,GCA_002376225.1,GCA_003813765.1,GCA_900454545.1,GCA_900454525.1,GCA_000955925.1,GCA_000809185.2,GCA_002893885.1,GCA_000785455.1,GCA_003971075.1
137591	Weissella cibaria	22	GCA_004521955.1,GCA_000878215.1,GCA_003439565.1,GCA_003469985.1,GCA_003469955.1,GCA_000878185.1,GCA_001932695.1,GCA_003076495.1,GCA_004103655.1,GCA_003535615.1,GCA_001951095.1,GCA_001614295.1,GCA_001951075.2,GCA_002614625.1,GCA_002243305.1,GCA_002115575.1,GCA_003542855.1,GCA_001308145.2,GCA_004521965.1,GCA_000878205.1,GCA_000193635.2,GCA_003010455.1
1363	Lactococcus garvieae	22	GCA_002427645.1,GCA_004328725.1,GCA_000269705.1,GCA_003531255.1,GCA_000978865.1,GCA_000305995.1,GCA_002441675.1,GCA_000269945.1,GCA_000212475.2,GCA_000236535.3,GCA_000213885.2,GCA_000407645.1,GCA_000504505.1,GCA_000407125.1,GCA_000236515.3,GCA_000205485.2,GCA_003025215.1,GCA_001645775.1,GCA_900114555.1,GCA_000739975.1,GCA_000820425.1,GCA_000269925.1
86185	Pseudomonas lundensis	21	GCA_001020805.1,GCA_001020625.1,GCA_001020655.1,GCA_002269115.1,GCA_001020725.2,GCA_002269075.1,GCA_900103705.1,GCA_001020795.1,GCA_001020785.1,GCA_002269015.1,GCA_001020765.1,GCA_002268995.1,GCA_002269005.1,GCA_001806135.1,GCA_001020705.1,GCA_001042985.1,GCA_002269085.1,GCA_001020635.1,GCA_001020645.1,GCA_001806125.1,GCA_900206305.1
53346	Enterococcus mundtii	21	GCA_900447995.1,GCA_000407465.1,GCA_002141315.1,GCA_002944895.1,GCA_003048285.1,GCA_003048295.1,GCA_900114755.1,GCA_001675535.1,GCA_000393815.1,GCA_002798425.1,GCA_001886035.1,GCA_002216705.1,GCA_003048275.1,GCA_004167255.1,GCA_000504125.1,GCA_000611895.1,GCA_003957375.1,GCA_002947535.1,GCA_001990645.1,GCA_002813755.1,GCA_001705215.1
43080	Sulfolobus islandicus	21	GCA_000022485.1,GCA_000245095.2,GCA_000245155.2,GCA_000022405.1,GCA_000245215.2,GCA_000024305.1,GCA_000245235.2,GCA_000245115.2,GCA_000364745.1,GCA_000022425.1,GCA_000189575.1,GCA_000022445.1,GCA_000022465.1,GCA_000245255.2,GCA_000245135.2,GCA_000245195.2,GCA_000245175.2,GCA_000189555.1,GCA_000245275.2,GCA_000022385.1,GCA_003086455.1
40214	Acinetobacter johnsonii	21	GCA_000368805.1,GCA_004211815.1,GCA_002333325.1,GCA_900162715.1,GCA_000949655.1,GCA_001483265.1,GCA_000162055.1,GCA_001632325.1,GCA_003939325.1,GCA_003523415.1,GCA_000302335.1,GCA_900199565.1,GCA_004337595.1,GCA_003940285.1,GCA_000301735.1,GCA_001484935.1,GCA_003335165.1,GCA_003350215.1,GCA_003952785.1,GCA_000368045.1,GCA_900444855.1
38293	Photobacterium damselae	21	GCA_001707815.1,GCA_003004585.1,GCA_003130755.1,GCA_003355625.1,GCA_002157645.1,GCA_000300355.4,GCA_002142615.1,GCA_003025675.1,GCA_900454675.1,GCA_003026815.1,GCA_001708035.1,GCA_900454595.1,GCA_900454585.1,GCA_000176795.1,GCA_003004505.1,GCA_002356235.1,GCA_001715165.2,GCA_003004595.1,GCA_004135105.1,GCA_001729115.1,GCA_001676145.1
1970738	Gilliamella apis	21	GCA_001690175.1,GCA_001690755.1,GCA_002141945.1,GCA_002141975.1,GCA_002142255.1,GCA_002142035.1,GCA_002142185.1,GCA_003202775.1,GCA_002142115.1,GCA_002142065.1,GCA_002142135.1,GCA_002141935.1,GCA_002142055.1,GCA_002141825.1,GCA_002141865.1,GCA_002142085.1,GCA_002142225.1,GCA_001690775.1,GCA_003202875.1,GCA_002141985.1,GCA_002142155.1
1927	Streptomyces rimosus	21	GCA_000720605.1,GCA_000716745.1,GCA_000707945.1,GCA_000718835.1,GCA_000720715.1,GCA_000717815.1,GCA_000720565.1,GCA_000707925.1,GCA_000720595.1,GCA_000716515.1,GCA_000718755.1,GCA_004196335.1,GCA_000718865.1,GCA_000721045.1,GCA_000718895.1,GCA_000721665.1,GCA_000719185.1,GCA_000718675.1,GCA_000720685.1,GCA_000717285.1,GCA_000707965.1
1589	Lactobacillus pentosus	21	GCA_002993395.1,GCA_003702665.1,GCA_002993425.1,GCA_002850015.1,GCA_003702635.1,GCA_003702605.1,GCA_900092635.1,GCA_002751855.1,GCA_002993385.1,GCA_003641185.1,GCA_002993465.1,GCA_002993435.1,GCA_002211885.1,GCA_003627375.1,GCA_003627295.1,GCA_002993485.1,GCA_001188985.1,GCA_001433755.1,GCA_003702625.1,GCA_004354685.1,GCA_003702565.1
147802	Lactobacillus iners	21	GCA_000185405.1,GCA_000149065.2,GCA_002871595.1,GCA_000179995.1,GCA_000204435.2,GCA_002892385.1,GCA_000149105.2,GCA_002884695.1,GCA_000179935.1,GCA_000149085.2,GCA_000191685.2,GCA_001435015.1,GCA_000149125.2,GCA_000149145.2,GCA_000179975.1,GCA_000227195.1,GCA_002884705.1,GCA_000179955.1,GCA_000191705.2,GCA_000177755.1,GCA_000160875.1
1238	Piscirickettsia salmonis	21	GCA_001932835.1,GCA_003850185.1,GCA_000756415.3,GCA_001514395.1,GCA_001932775.1,GCA_001932795.1,GCA_001932875.1,GCA_001932915.1,GCA_001932935.1,GCA_001534725.1,GCA_001746795.1,GCA_001932955.1,GCA_001932895.1,GCA_001932755.1,GCA_001932735.1,GCA_000756435.3,GCA_001932815.1,GCA_001932595.1,GCA_000300295.4,GCA_001932855.1,GCA_000297215.2
546367	Hafnia paralvei	20	GCA_003339035.1,GCA_004307975.1,GCA_004308105.1,GCA_001559255.2,GCA_003339055.1,GCA_004309865.1,GCA_004309945.1,GCA_004309975.1,GCA_004309835.1,GCA_001655005.1,GCA_003542895.1,GCA_003339115.1,GCA_003362795.2,GCA_003339105.1,GCA_004309775.1,GCA_002379545.1,GCA_002313145.2,GCA_000807895.1,GCA_003339065.1,GCA_002287565.1
46127	Staphylococcus felis	20	GCA_003385345.1,GCA_003012915.1,GCA_003387975.1,GCA_003388145.1,GCA_003388035.1,GCA_003385465.1,GCA_003387955.1,GCA_002902185.1,GCA_003385435.1,GCA_003388135.1,GCA_003387835.1,GCA_003387895.1,GCA_003391645.1,GCA_003391625.1,GCA_003391635.1,GCA_003387915.1,GCA_003388125.1,GCA_003387875.1,GCA_003391705.1,GCA_003387885.1
351187	Salinispora pacifica	20	GCA_000514775.1,GCA_000424925.1,GCA_000514755.1,GCA_000375225.1,GCA_000378845.1,GCA_000514495.1,GCA_000378825.1,GCA_000375285.1,GCA_000514575.1,GCA_000514475.1,GCA_000514855.1,GCA_000514535.1,GCA_000374685.1,GCA_000514415.1,GCA_000514735.1,GCA_000377045.1,GCA_000514795.1,GCA_000375265.1,GCA_000514675.1,GCA_000377025.1
343	Xanthomonas translucens	20	GCA_001282885.1,GCA_000807145.1,GCA_001461965.1,GCA_001462145.1,GCA_001021935.1,GCA_001462125.1,GCA_001461905.1,GCA_001462095.1,GCA_001462005.1,GCA_001461925.1,GCA_001659895.1,GCA_001462155.1,GCA_001282805.1,GCA_001269865.1,GCA_003050685.1,GCA_001462045.1,GCA_001455835.1,GCA_900094325.1,GCA_001461995.1,GCA_001461915.1
310297	Bacteroides plebeius	20	GCA_003463985.1,GCA_001915535.1,GCA_000187895.1,GCA_003475445.1,GCA_003467165.1,GCA_003474535.1,GCA_003470365.1,GCA_003458445.1,GCA_003438305.1,GCA_003458595.1,GCA_003457865.1,GCA_003472665.1,GCA_003458915.1,GCA_003471645.1,GCA_003437535.1,GCA_003474305.1,GCA_003459155.1,GCA_003438135.1,GCA_003469295.1,GCA_003466905.1
293387	Bacillus altitudinis	20	GCA_000691145.1,GCA_000225935.1,GCA_002571755.1,GCA_002953695.1,GCA_002042895.1,GCA_003160715.1,GCA_002443015.2,GCA_000972685.1,GCA_001896335.1,GCA_000789425.2,GCA_003064485.1,GCA_002741745.1,GCA_002753875.2,GCA_003217715.1,GCA_004563755.1,GCA_003284495.1,GCA_002797105.1,GCA_001191605.1,GCA_000949525.1,GCA_001029865.1
273384	Brevibacterium aurantiacum	20	GCA_003999295.1,GCA_002332225.1,GCA_003335435.1,GCA_900169095.1,GCA_002332365.1,GCA_900169295.1,GCA_002332445.1,GCA_004745495.1,GCA_900169065.1,GCA_002332335.1,GCA_002332325.1,GCA_003335395.1,GCA_900169315.1,GCA_003932965.1,GCA_001729525.1,GCA_003335365.1,GCA_003932995.1,GCA_003932935.1,GCA_002332395.1,GCA_003999315.1
1655	Actinomyces naeslundii	20	GCA_001956435.1,GCA_001956585.1,GCA_001937735.1,GCA_001956565.1,GCA_001956365.1,GCA_002847585.1,GCA_001956555.1,GCA_001956515.1,GCA_001937475.1,GCA_001956575.1,GCA_001937615.1,GCA_001956355.1,GCA_001956485.1,GCA_001956505.1,GCA_001937595.1,GCA_001956475.1,GCA_001956635.1,GCA_001937605.1,GCA_001956445.1,GCA_001956415.1
93218	Pandoraea apista	19	GCA_003936875.1,GCA_003944585.1,GCA_001010785.2,GCA_002951195.1,GCA_003937845.1,GCA_003985065.1,GCA_003034885.1,GCA_000826965.4,GCA_003937835.1,GCA_003985075.1,GCA_003937325.1,GCA_001049515.1,GCA_003944575.1,GCA_003863885.1,GCA_002238015.1,GCA_001465595.2,GCA_003863955.1,GCA_001027265.1,GCA_003944545.1
79880	Bacillus clausii	19	GCA_002271585.1,GCA_000009825.1,GCA_001598215.1,GCA_002272545.1,GCA_002271555.1,GCA_002272525.1,GCA_002271695.1,GCA_002272505.1,GCA_002250115.1,GCA_002272615.1,GCA_002272605.1,GCA_002271575.1,GCA_002272655.1,GCA_000981315.1,GCA_002272535.1,GCA_002266625.1,GCA_002272445.1,GCA_000737305.2,GCA_002272085.1
53345	Enterococcus durans	19	GCA_000350465.1,GCA_003796805.1,GCA_000407265.1,GCA_004167095.1,GCA_900447815.1,GCA_001267395.1,GCA_003465125.1,GCA_003321475.1,GCA_002277935.1,GCA_001267865.1,GCA_000406985.1,GCA_002077535.1,GCA_900447695.1,GCA_004330425.1,GCA_001544215.1,GCA_001455455.1,GCA_004102865.1,GCA_002554315.1,GCA_003945985.1
299767	Enterobacter ludwigii	19	GCA_003312995.1,GCA_001698955.1,GCA_001029645.1,GCA_002151875.1,GCA_003965305.1,GCA_000512375.1,GCA_001022445.2,GCA_000818595.1,GCA_002022405.1,GCA_002025685.1,GCA_000422225.1,GCA_001263115.1,GCA_003964935.1,GCA_001023245.1,GCA_001631555.1,GCA_000239975.1,GCA_001750725.1,GCA_001022805.1,GCA_900185895.1
28038	Lactobacillus curvatus	19	GCA_001663835.1,GCA_003957415.1,GCA_900178545.1,GCA_001698165.1,GCA_003254785.1,GCA_003410375.1,GCA_000805355.1,GCA_002224505.1,GCA_001981905.1,GCA_001982045.1,GCA_004101845.1,GCA_001981925.1,GCA_004088235.1,GCA_001723545.1,GCA_002224425.1,GCA_003966815.1,GCA_001982025.1,GCA_001311645.1,GCA_000235705.2
2039	Tropheryma whipplei	19	GCA_000359365.1,GCA_000359305.2,GCA_000359205.2,GCA_000346085.2,GCA_000359405.1,GCA_000359165.2,GCA_000007485.1,GCA_000359385.1,GCA_000359185.2,GCA_000359145.2,GCA_000196075.1,GCA_000359245.2,GCA_000376505.2,GCA_000359225.2,GCA_000359265.2,GCA_000359325.1,GCA_000346105.2,GCA_000359285.2,GCA_000359345.1
1905730	Pectobacterium parmentieri	19	GCA_003628015.1,GCA_003628595.1,GCA_003628735.1,GCA_002920045.1,GCA_003628575.1,GCA_003628655.1,GCA_003628635.1,GCA_000757625.1,GCA_003628715.1,GCA_000632375.1,GCA_003628025.1,GCA_000024645.1,GCA_003628675.1,GCA_003121785.1,GCA_001742145.1,GCA_003992745.1,GCA_000260925.1,GCA_003628695.1,GCA_003628615.1
178606	Leptospirillum ferriphilum	19	GCA_002455445.1,GCA_000755505.1,GCA_002500715.1,GCA_002002665.1,GCA_000299235.1,GCA_001280545.1,GCA_002386985.1,GCA_002470195.1,GCA_000695975.1,GCA_002469705.1,GCA_002455095.1,GCA_002455075.1,GCA_002420195.1,GCA_002002505.1,GCA_002455035.1,GCA_002470665.1,GCA_900198525.1,GCA_002455015.1,GCA_002500075.1
1781	Mycobacterium marinum	19	GCA_003431655.1,GCA_002249865.1,GCA_003431675.1,GCA_003431565.1,GCA_000419335.1,GCA_003391415.1,GCA_003431665.1,GCA_003431725.1,GCA_003391395.1,GCA_003431805.1,GCA_003431735.1,GCA_003609695.1,GCA_000723425.2,GCA_003431645.1,GCA_000419315.1,GCA_003431585.1,GCA_000018345.1,GCA_003431605.1,GCA_003431575.1
1766	Mycolicibacterium fortuitum	19	GCA_001050075.1,GCA_001570465.1,GCA_001672835.1,GCA_001665545.1,GCA_000295855.1,GCA_001667445.1,GCA_001673325.1,GCA_001307545.1,GCA_001954145.1,GCA_900453945.1,GCA_001667345.1,GCA_001666985.1,GCA_001665455.1,GCA_001673275.1,GCA_001672855.1,GCA_001665795.1,GCA_001672845.1,GCA_001954035.1,GCA_001475495.2
1600	Lactobacillus acetotolerans	19	GCA_002409205.1,GCA_002408025.1,GCA_002397875.1,GCA_002426715.1,GCA_002400095.1,GCA_002397235.1,GCA_001636155.1,GCA_002316965.1,GCA_002400285.1,GCA_002424055.1,GCA_002399375.1,GCA_002423975.1,GCA_002427255.1,GCA_001042405.1,GCA_002399125.1,GCA_001436775.1,GCA_002410285.1,GCA_001311725.1,GCA_002397045.1
1509	Clostridium sporogenes	19	GCA_002008145.1,GCA_000973705.1,GCA_000960225.1,GCA_000685115.1,GCA_900461095.1,GCA_900461305.1,GCA_001280965.1,GCA_001444715.2,GCA_000240115.1,GCA_001444585.2,GCA_001020205.1,GCA_000960235.1,GCA_002588205.1,GCA_001597905.1,GCA_000155085.1,GCA_001444575.1,GCA_001573855.1,GCA_002104055.1,GCA_900447115.1
1492	Clostridium butyricum	19	GCA_003935945.1,GCA_001886875.1,GCA_001458815.1,GCA_000171115.1,GCA_001465175.1,GCA_000371625.1,GCA_000355785.1,GCA_003849835.1,GCA_000785185.1,GCA_001411625.1,GCA_003459015.1,GCA_000182605.1,GCA_000508465.1,GCA_002940805.1,GCA_001646605.1,GCA_000424245.1,GCA_000409755.1,GCA_000878275.1,GCA_001456065.2
82996	Serratia plymuthica	18	GCA_003634415.1,GCA_000300895.1,GCA_003206015.1,GCA_001663135.1,GCA_000176835.2,GCA_000438825.1,GCA_001590925.1,GCA_000214235.1,GCA_900637965.1,GCA_001590765.1,GCA_000648575.1,GCA_900478125.1,GCA_003699145.1,GCA_001606165.1,GCA_000261045.2,GCA_000478545.1,GCA_001663115.1,GCA_900635625.1
80867	Acidovorax avenae	18	GCA_003029865.1,GCA_003029925.1,GCA_003029705.1,GCA_003030005.1,GCA_003029725.1,GCA_003029685.1,GCA_003029945.1,GCA_003030325.1,GCA_001282395.1,GCA_003029905.1,GCA_003029965.1,GCA_000176855.2,GCA_003029805.1,GCA_003029785.1,GCA_003029825.1,GCA_003029885.1,GCA_003029985.1,GCA_003029765.1
77022	Cylindrospermopsis raciborskii	18	GCA_001676585.1,GCA_002321935.1,GCA_002893245.1,GCA_002893125.1,GCA_003367075.1,GCA_002893265.1,GCA_002893285.1,GCA_000175835.1,GCA_002893145.1,GCA_002893215.1,GCA_001858115.1,GCA_002027345.1,GCA_002114155.1,GCA_001858125.1,GCA_002893205.1,GCA_001586755.1,GCA_002893155.1,GCA_002321945.1
631	Yersinia intermedia	18	GCA_002188995.1,GCA_002192885.1,GCA_001244675.1,GCA_001319645.1,GCA_001167085.1,GCA_001104645.1,GCA_000834515.1,GCA_900635455.1,GCA_002188935.1,GCA_001221165.1,GCA_002983625.1,GCA_001157385.1,GCA_001166625.1,GCA_001218045.1,GCA_001319925.1,GCA_001088505.1,GCA_001140765.1,GCA_001153385.1
61647	Pluralibacter gergoviae	18	GCA_001038375.1,GCA_900454925.1,GCA_001038295.1,GCA_003019925.1,GCA_001038345.1,GCA_000957245.1,GCA_002161945.1,GCA_001598855.1,GCA_001858335.1,GCA_002152975.1,GCA_001038285.1,GCA_001038225.1,GCA_001038385.1,GCA_001038215.1,GCA_000757785.1,GCA_001038235.1,GCA_002151975.1,GCA_002588535.1
536	Chromobacterium violaceum	18	GCA_002179535.1,GCA_002081775.1,GCA_001043735.1,GCA_001043815.1,GCA_001043595.1,GCA_000007705.1,GCA_900460965.1,GCA_002081745.1,GCA_900635845.1,GCA_002735965.1,GCA_000812485.1,GCA_002081875.1,GCA_002081735.1,GCA_002735945.1,GCA_000952105.1,GCA_900446805.1,GCA_001043755.1,GCA_002081895.1
53344	Staphylococcus delphini	18	GCA_002369745.1,GCA_002374135.1,GCA_002369645.1,GCA_002369555.1,GCA_002374125.1,GCA_003585325.1,GCA_000308115.1,GCA_002374145.1,GCA_002369695.1,GCA_002902785.1,GCA_002369735.1,GCA_002374115.1,GCA_002369675.1,GCA_002369635.1,GCA_002369585.1,GCA_002369575.1,GCA_900636325.1,GCA_002369615.1
51669	Tetragenococcus halophilus	18	GCA_003795105.1,GCA_000283615.1,GCA_001593045.1,GCA_002922845.1,GCA_004302845.1,GCA_002897535.1,GCA_002897555.1,GCA_002897455.1,GCA_003841405.1,GCA_002897435.1,GCA_002897495.1,GCA_002922865.1,GCA_002897575.1,GCA_004302855.1,GCA_002897515.1,GCA_002897475.1,GCA_001712815.1,GCA_002243535.1
29430	Acinetobacter haemolyticus	18	GCA_900444825.1,GCA_003947885.1,GCA_000430205.1,GCA_000830135.1,GCA_003430865.1,GCA_003323815.1,GCA_003952705.1,GCA_900444845.1,GCA_000301715.1,GCA_000369065.1,GCA_004379355.1,GCA_002813065.1,GCA_003938895.1,GCA_001932555.1,GCA_900444835.1,GCA_000369085.1,GCA_000302315.1,GCA_000164055.1
260554	Bacillus halotolerans	18	GCA_001729105.1,GCA_001637525.1,GCA_002860135.1,GCA_001517105.1,GCA_002860175.1,GCA_002914545.1,GCA_001517115.1,GCA_002998275.1,GCA_003003575.1,GCA_004006435.1,GCA_002993725.1,GCA_001517135.1,GCA_000404285.1,GCA_002993765.1,GCA_002993735.1,GCA_002998215.1,GCA_002592025.1,GCA_002993745.1
1772	Mycolicibacterium smegmatis	18	GCA_001457595.1,GCA_004310095.1,GCA_000283295.1,GCA_004310075.1,GCA_004310225.1,GCA_004310235.1,GCA_000331165.2,GCA_000767665.1,GCA_000767705.1,GCA_000015005.1,GCA_004309955.1,GCA_004310195.1,GCA_004310145.1,GCA_900453465.1,GCA_004310125.1,GCA_000767605.1,GCA_004310055.1,GCA_004310135.1
1767	Mycobacterium intracellulare	18	GCA_002148195.1,GCA_000277145.1,GCA_002285695.1,GCA_000523795.1,GCA_000523815.1,GCA_002292525.1,GCA_000298095.1,GCA_001667655.1,GCA_000277125.1,GCA_000309055.1,GCA_001667705.1,GCA_000523595.1,GCA_002292535.1,GCA_000418535.2,GCA_002285675.1,GCA_001667355.1,GCA_000524015.1,GCA_002148175.1
165179	Prevotella copri	18	GCA_003465215.1,GCA_003474655.1,GCA_003459305.1,GCA_003457655.1,GCA_003465445.1,GCA_003471195.1,GCA_003473935.1,GCA_003459205.1,GCA_003465495.1,GCA_003472885.1,GCA_003471795.1,GCA_003471065.1,GCA_003471085.1,GCA_003438885.1,GCA_000157935.1,GCA_003467935.1,GCA_003464975.1,GCA_003437315.1
1353	Enterococcus gallinarum	18	GCA_002360215.1,GCA_003797625.1,GCA_003434285.1,GCA_002140495.1,GCA_003797465.1,GCA_003797555.1,GCA_002077495.1,GCA_003320875.1,GCA_003796985.1,GCA_002901245.1,GCA_004570995.1,GCA_003797485.1,GCA_000829545.2,GCA_002383155.1,GCA_001886155.1,GCA_900461195.1,GCA_000157255.1,GCA_000703185.1
1349	Streptococcus uberis	18	GCA_900459985.1,GCA_000975485.1,GCA_000975345.1,GCA_000975495.1,GCA_000975545.1,GCA_002814135.1,GCA_900460135.1,GCA_000975435.1,GCA_000975445.1,GCA_000975405.1,GCA_000975325.1,GCA_900475595.1,GCA_000975335.1,GCA_000975355.1,GCA_000975505.1,GCA_900475695.1,GCA_000009545.1,GCA_000975415.1
1263550	Edwardsiella piscicida	18	GCA_000711155.1,GCA_000711175.1,GCA_003074775.1,GCA_003113095.1,GCA_002075835.1,GCA_003074755.1,GCA_004153325.1,GCA_001729265.1,GCA_000348565.1,GCA_003175195.1,GCA_003113155.1,GCA_001896205.1,GCA_003112995.1,GCA_003074735.1,GCA_003074855.1,GCA_003074715.1,GCA_003112395.1,GCA_003175175.1
853	Faecalibacterium prausnitzii	17	GCA_000209855.1,GCA_003287405.1,GCA_002549935.1,GCA_002550015.1,GCA_003287475.1,GCA_000154385.1,GCA_003434135.1,GCA_003434015.1,GCA_003312465.1,GCA_004167405.1,GCA_002549945.1,GCA_003467805.1,GCA_003324185.1,GCA_003433905.1,GCA_003465525.1,GCA_003324115.1,GCA_001406255.1
588	Providencia stuartii	17	GCA_003688015.1,GCA_000783455.2,GCA_001267785.1,GCA_002206175.2,GCA_001558855.2,GCA_900455375.1,GCA_001463005.1,GCA_002947315.1,GCA_000754345.1,GCA_001968995.1,GCA_900455285.1,GCA_002983665.1,GCA_001888205.1,GCA_900455155.1,GCA_000259175.1,GCA_000154865.1,GCA_002886955.1
54736	Salmonella bongori	17	GCA_002035285.1,GCA_002119365.1,GCA_002035475.1,GCA_003497195.1,GCA_003521435.1,GCA_002035315.1,GCA_003448395.1,GCA_003521525.1,GCA_000709535.1,GCA_000439255.1,GCA_002037625.1,GCA_000252995.1,GCA_002211925.1,GCA_002033765.1,GCA_900635485.1,GCA_003522735.1,GCA_002035265.1
488447	Burkholderia contaminans	17	GCA_000987055.1,GCA_002270525.1,GCA_003853895.1,GCA_003704285.1,GCA_003854375.1,GCA_001029145.1,GCA_002924455.1,GCA_002980735.1,GCA_000987075.1,GCA_001758385.2,GCA_003853905.1,GCA_003853875.1,GCA_002981225.1,GCA_001865715.1,GCA_004723625.1,GCA_003854385.1,GCA_003316785.1
47678	Bacteroides caccae	17	GCA_000169015.1,GCA_003438425.1,GCA_003470465.1,GCA_003470705.1,GCA_003463775.1,GCA_001405955.1,GCA_004167345.1,GCA_000273725.1,GCA_003468785.1,GCA_003459065.1,GCA_003466805.1,GCA_002222615.2,GCA_003508775.1,GCA_001405515.1,GCA_002959715.1,GCA_003463115.1,GCA_003463165.1
47466	Borrelia miyamotoi	17	GCA_002741665.1,GCA_003431845.1,GCA_004353425.1,GCA_004354445.1,GCA_004353405.1,GCA_000568695.2,GCA_002741825.1,GCA_002741805.1,GCA_002741765.1,GCA_001767415.1,GCA_000445425.4,GCA_004353385.1,GCA_002741785.1,GCA_002741845.1,GCA_004353465.1,GCA_000807295.1,GCA_004353445.1
363952	Comamonas thiooxydans	17	GCA_000761265.1,GCA_000761235.1,GCA_000761315.1,GCA_000761415.1,GCA_000761375.1,GCA_001418295.1,GCA_000980855.1,GCA_000178915.1,GCA_001640845.1,GCA_000761255.1,GCA_000761395.1,GCA_001517325.1,GCA_000813605.1,GCA_000761355.1,GCA_000093145.2,GCA_000964545.1,GCA_000761335.1
31899	Caldicellulosiruptor bescii	17	GCA_900184185.1,GCA_002300335.1,GCA_002300425.1,GCA_002754235.1,GCA_002564135.1,GCA_002754335.1,GCA_002245875.1,GCA_900184125.1,GCA_002564225.1,GCA_002564155.1,GCA_002564185.1,GCA_002300395.1,GCA_003001715.1,GCA_002300505.1,GCA_002300375.1,GCA_002754215.1,GCA_900166995.1
28118	Odoribacter splanchnicus	17	GCA_002161635.1,GCA_003462805.1,GCA_003529505.1,GCA_003463405.1,GCA_900187175.1,GCA_003542695.1,GCA_003474785.1,GCA_003465155.1,GCA_003516405.1,GCA_002159415.1,GCA_003466925.1,GCA_003464465.1,GCA_003534845.1,GCA_003467205.1,GCA_900454195.1,GCA_000190535.1,GCA_003469405.1
28108	Alteromonas macleodii	17	GCA_001750305.1,GCA_000808595.1,GCA_001750315.1,GCA_001750365.1,GCA_000172635.2,GCA_002323435.1,GCA_000808635.1,GCA_002271865.1,GCA_002291655.1,GCA_002320795.1,GCA_001578515.1,GCA_001562235.1,GCA_001077695.1,GCA_001750295.1,GCA_000299955.1,GCA_000300175.1,GCA_002849875.1
257758	Streptococcus pseudopneumoniae	17	GCA_003598195.1,GCA_000258265.1,GCA_002014955.1,GCA_002087075.1,GCA_002780495.1,GCA_003598235.1,GCA_000506685.1,GCA_000506665.1,GCA_002014925.1,GCA_000221985.1,GCA_003599935.1,GCA_000506705.1,GCA_002780525.1,GCA_003605455.1,GCA_000506745.1,GCA_001304565.1,GCA_003598205.1
238	Elizabethkingia meningoseptica	17	GCA_001718075.1,GCA_002002525.1,GCA_001853405.1,GCA_002023505.1,GCA_002022145.1,GCA_001853425.1,GCA_002023095.1,GCA_000401415.1,GCA_002023465.1,GCA_900475375.1,GCA_900156975.1,GCA_002023305.1,GCA_002023435.1,GCA_900156965.1,GCA_900143665.1,GCA_002294465.1,GCA_002023585.1
2130	Ureaplasma urealyticum	17	GCA_000169535.1,GCA_000169595.1,GCA_000171395.1,GCA_000169575.2,GCA_000171555.1,GCA_000169915.1,GCA_000169955.1,GCA_003335665.1,GCA_003326135.1,GCA_000255415.2,GCA_000169935.1,GCA_000169555.1,GCA_000255395.2,GCA_000255375.2,GCA_000021265.1,GCA_003326115.1,GCA_000255435.2
201	Campylobacter lari	17	GCA_000816225.1,GCA_900111465.1,GCA_004357905.1,GCA_001762205.1,GCA_900638335.1,GCA_900446615.1,GCA_900446585.1,GCA_004279345.1,GCA_001761915.1,GCA_001761945.1,GCA_000816425.1,GCA_000019205.1,GCA_900446655.1,GCA_001017575.1,GCA_000816385.2,GCA_000816405.1,GCA_000816365.1
1828	Rhodococcus fascians	17	GCA_000760975.1,GCA_002258705.1,GCA_000760995.1,GCA_000760675.1,GCA_002259295.1,GCA_001037935.1,GCA_002259465.1,GCA_000760815.1,GCA_000760875.1,GCA_001894785.1,GCA_000760795.1,GCA_002259325.1,GCA_000761035.1,GCA_000760775.1,GCA_001620305.1,GCA_000761015.1,GCA_000761055.1
172045	Elizabethkingia miricola	17	GCA_002023685.1,GCA_001483145.1,GCA_001675285.1,GCA_000769445.1,GCA_002023335.1,GCA_900157015.1,GCA_900092045.1,GCA_002023575.1,GCA_002023515.1,GCA_900157035.1,GCA_001521745.1,GCA_002557775.1,GCA_002738605.1,GCA_003014895.1,GCA_003298875.1,GCA_000955665.1,GCA_002023475.1
1606	Lactobacillus aviarius	17	GCA_001652105.1,GCA_001654655.1,GCA_002553635.1,GCA_001652035.1,GCA_001652025.1,GCA_001436315.1,GCA_002553755.1,GCA_001652055.1,GCA_002553645.1,GCA_001652145.1,GCA_001654675.1,GCA_001652125.1,GCA_001654625.1,GCA_001652045.1,GCA_001652115.2,GCA_001654565.1,GCA_001654615.1
148814	Lactobacillus kunkeei	17	GCA_001433825.1,GCA_001281165.1,GCA_001308215.1,GCA_001281265.1,GCA_001308195.1,GCA_000830375.1,GCA_001281205.1,GCA_001314945.1,GCA_001308185.1,GCA_000687335.1,GCA_001421135.1,GCA_001949975.1,GCA_001421115.1,GCA_000741865.1,GCA_001281285.1,GCA_001281215.1,GCA_001281225.1
1255	Pediococcus pentosaceus	17	GCA_003429405.1,GCA_004353295.1,GCA_001748065.1,GCA_001593095.1,GCA_001437285.1,GCA_000708635.1,GCA_002724015.1,GCA_001411765.2,GCA_004115445.1,GCA_002173535.1,GCA_000285875.1,GCA_002202155.1,GCA_000014505.1,GCA_004354495.1,GCA_900454755.1,GCA_000496265.1,GCA_002982155.1
1063	Rhodobacter sphaeroides	17	GCA_003846425.1,GCA_001576595.1,GCA_000269625.2,GCA_003846385.1,GCA_002706325.1,GCA_003363065.1,GCA_003324715.1,GCA_001685625.1,GCA_003547135.1,GCA_000021005.1,GCA_000273405.1,GCA_003846365.1,GCA_000212605.1,GCA_003547155.1,GCA_000015985.1,GCA_003846405.1,GCA_000012905.2
104628	Helicobacter suis	17	GCA_900099095.1,GCA_900196945.1,GCA_900099065.1,GCA_000187605.2,GCA_900196935.1,GCA_900196835.1,GCA_900196975.1,GCA_000187625.2,GCA_900196985.1,GCA_900196795.1,GCA_900099105.1,GCA_900196825.1,GCA_900099075.1,GCA_900099085.1,GCA_001653055.1,GCA_900196915.1,GCA_900196865.1
83262	Mycobacteroides immunogenum	16	GCA_001296405.1,GCA_001296245.1,GCA_001296415.1,GCA_001296275.1,GCA_002013555.1,GCA_001296385.1,GCA_001296265.1,GCA_000878425.1,GCA_001296335.1,GCA_001677135.1,GCA_001296255.1,GCA_001605725.1,GCA_001296345.1,GCA_001296425.1,GCA_001296325.1,GCA_001655155.1
774	Bartonella bacilliformis	16	GCA_000709855.1,GCA_001625425.1,GCA_000709815.1,GCA_000607225.1,GCA_000709775.1,GCA_000607245.1,GCA_000607205.1,GCA_001559035.2,GCA_000311905.1,GCA_000709875.1,GCA_000709735.1,GCA_000015445.1,GCA_000709835.1,GCA_001624625.1,GCA_000709795.1,GCA_000709755.1
696485	Vibrio owensii	16	GCA_000400325.1,GCA_000817825.1,GCA_003691505.1,GCA_000829735.1,GCA_002021755.1,GCA_003691545.1,GCA_000829635.1,GCA_001310575.1,GCA_000400225.1,GCA_001557965.1,GCA_000400385.1,GCA_000817815.1,GCA_000818255.1,GCA_004349325.1,GCA_002887655.1,GCA_000818275.1
636	Edwardsiella tarda	16	GCA_003113455.1,GCA_002504285.1,GCA_001700615.1,GCA_002006945.1,GCA_900447585.1,GCA_001011055.1,GCA_002554415.1,GCA_000163955.1,GCA_003113495.1,GCA_003113475.1,GCA_900447385.1,GCA_003074875.1,GCA_900447455.1,GCA_000341505.1,GCA_000264825.1,GCA_003113435.1
553611	Photobacterium leiognathi	16	GCA_003026715.1,GCA_003026695.1,GCA_003026025.1,GCA_001557755.1,GCA_001558075.1,GCA_003026055.1,GCA_003026015.1,GCA_001293185.1,GCA_003026785.1,GCA_002631085.2,GCA_000950415.1,GCA_000509205.1,GCA_003026235.1,GCA_003026315.1,GCA_000950435.1,GCA_003026735.1
544580	Actinomyces oris	16	GCA_001937715.1,GCA_001937505.1,GCA_001937445.1,GCA_001553935.1,GCA_001929375.1,GCA_001929365.1,GCA_001937425.1,GCA_001937555.1,GCA_001937415.1,GCA_001937545.1,GCA_001937385.1,GCA_001937485.1,GCA_001937535.1,GCA_001937365.1,GCA_002847555.1,GCA_001937725.1
529	Ochrobactrum anthropi	16	GCA_002387885.1,GCA_002472885.1,GCA_000742955.1,GCA_000878465.1,GCA_003937445.1,GCA_002477165.1,GCA_000585655.1,GCA_002431065.1,GCA_000251205.1,GCA_003937425.1,GCA_900454235.1,GCA_002462635.1,GCA_000017405.1,GCA_002296345.1,GCA_002454835.1,GCA_003325675.1
43675	Rothia mucilaginosa	16	GCA_000175615.1,GCA_001065115.1,GCA_001063545.1,GCA_001067855.1,GCA_001914075.1,GCA_001064265.1,GCA_002861015.1,GCA_001063995.1,GCA_000011025.1,GCA_000231235.1,GCA_001062855.1,GCA_001061655.1,GCA_002386365.1,GCA_001064585.1,GCA_001548235.1,GCA_001060545.1
38313	Shewanella algae	16	GCA_001858195.1,GCA_002237105.1,GCA_003721455.1,GCA_000614935.1,GCA_002318995.1,GCA_000956365.1,GCA_003427415.1,GCA_000615045.1,GCA_004153715.2,GCA_001870495.1,GCA_003024575.1,GCA_000947195.1,GCA_003024535.1,GCA_001598875.1,GCA_003025175.1,GCA_003124085.1
371601	Bacteroides xylanisolvens	16	GCA_003474245.1,GCA_003437545.1,GCA_002161115.1,GCA_900107825.1,GCA_002161135.1,GCA_003469745.1,GCA_003468875.1,GCA_900114865.1,GCA_000273315.1,GCA_000210075.1,GCA_000577955.1,GCA_003474645.1,GCA_000577295.1,GCA_003436085.1,GCA_003464445.1,GCA_004167295.1
358	Agrobacterium tumefaciens	16	GCA_003667905.1,GCA_001541315.1,GCA_004342365.1,GCA_002591665.1,GCA_002008215.1,GCA_900012605.1,GCA_002179795.1,GCA_001541305.1,GCA_900455815.1,GCA_003666445.1,GCA_900011755.1,GCA_001692245.1,GCA_003350285.1,GCA_000233975.2,GCA_900045375.1,GCA_004023565.1
33970	Melissococcus plutonius	16	GCA_001047405.1,GCA_001047545.1,GCA_001047435.1,GCA_001047465.1,GCA_000270185.1,GCA_003966875.1,GCA_004001225.1,GCA_001047395.1,GCA_000747585.1,GCA_001047595.1,GCA_004001205.1,GCA_001047445.1,GCA_000283975.1,GCA_001047555.1,GCA_001047515.1,GCA_001047525.1
29447	Xanthomonas albilineans	16	GCA_000963145.1,GCA_000963065.1,GCA_000963115.1,GCA_000963135.1,GCA_000963075.1,GCA_000962925.1,GCA_000963195.1,GCA_002939705.1,GCA_000962945.1,GCA_000962915.1,GCA_000963055.1,GCA_000962995.1,GCA_000962935.1,GCA_000963155.1,GCA_000963025.1,GCA_000087965.1
28197	Arcobacter butzleri	16	GCA_001010605.1,GCA_001010675.1,GCA_001010715.1,GCA_000215345.3,GCA_001010695.1,GCA_001010665.1,GCA_000185325.1,GCA_003241355.1,GCA_001010615.1,GCA_003730245.1,GCA_001010595.1,GCA_000284355.1,GCA_900187115.1,GCA_004283125.1,GCA_001010585.1,GCA_004283115.1
222805	Mycobacterium chimaera	16	GCA_002851835.1,GCA_002287605.1,GCA_002219245.1,GCA_002292625.1,GCA_900116695.1,GCA_001938095.1,GCA_002851815.1,GCA_002219265.1,GCA_002219285.1,GCA_002101575.1,GCA_002240155.1,GCA_002851795.1,GCA_002292645.1,GCA_002166795.1,GCA_001750065.2,GCA_001307415.1
1813019	Campylobacter hepaticus	16	GCA_003837945.1,GCA_003837975.1,GCA_003837965.1,GCA_004324335.1,GCA_003837955.1,GCA_003837815.1,GCA_003837905.1,GCA_003837885.1,GCA_003837875.1,GCA_003837825.1,GCA_003838075.1,GCA_004324355.1,GCA_003838105.1,GCA_001687475.2,GCA_004347795.1,GCA_003838025.1
1661	Trueperella pyogenes	16	GCA_001281085.1,GCA_004564055.1,GCA_002071825.1,GCA_003971465.1,GCA_003076315.1,GCA_900460345.1,GCA_000612055.1,GCA_003971545.1,GCA_003055835.1,GCA_003971445.1,GCA_000599565.1,GCA_000816065.1,GCA_004123715.1,GCA_003971485.1,GCA_003076295.1,GCA_002762575.1
1623	Lactobacillus ruminis	16	GCA_002076375.1,GCA_900113455.1,GCA_001008755.1,GCA_001008765.1,GCA_000217755.2,GCA_000225845.2,GCA_004167385.1,GCA_003436835.1,GCA_002299385.1,GCA_002076355.1,GCA_000159375.2,GCA_000813025.1,GCA_001436475.1,GCA_002076365.1,GCA_001591905.1,GCA_000224985.1
158	Treponema denticola	16	GCA_000340605.1,GCA_000340725.1,GCA_000338455.1,GCA_000338595.1,GCA_000338475.1,GCA_000338635.1,GCA_000340705.1,GCA_000340645.1,GCA_000008185.1,GCA_000191825.1,GCA_000340685.1,GCA_000338515.1,GCA_000338615.1,GCA_000413095.1,GCA_000413115.1,GCA_000340745.1
1531	Clostridium clostridioforme	16	GCA_900100685.1,GCA_002221545.1,GCA_001078445.1,GCA_000371545.1,GCA_000371565.1,GCA_000234155.1,GCA_000371605.1,GCA_900447015.1,GCA_000371585.1,GCA_000424325.1,GCA_900108895.1,GCA_000371405.1,GCA_000371485.1,GCA_900113155.1,GCA_001405335.1,GCA_000371505.1
1246	Leuconostoc lactis	16	GCA_004167235.1,GCA_000179875.1,GCA_002092695.1,GCA_002420925.1,GCA_002092595.1,GCA_002425485.1,GCA_002287365.1,GCA_001411775.1,GCA_002386555.1,GCA_002386625.1,GCA_002453615.1,GCA_001698145.1,GCA_002483535.1,GCA_000709265.1,GCA_002425565.1,GCA_003529125.1
860	Fusobacterium periodonticum	15	GCA_000158215.3,GCA_002763875.1,GCA_003019755.1,GCA_000163935.1,GCA_002761955.1,GCA_002763915.1,GCA_002763735.1,GCA_002763815.1,GCA_002763625.1,GCA_002763775.1,GCA_002763925.1,GCA_002761935.1,GCA_002763595.1,GCA_000297655.1,GCA_002763695.1
803	Bartonella quintana	15	GCA_000516775.1,GCA_900475345.1,GCA_000708945.1,GCA_000708965.1,GCA_000708865.1,GCA_000708985.1,GCA_000046685.1,GCA_000708815.1,GCA_000516835.1,GCA_000516815.1,GCA_000516795.1,GCA_000294715.1,GCA_000708575.1,GCA_000708905.1,GCA_000516755.1
784	Orientia tsutsugamushi	15	GCA_900327265.1,GCA_000964615.1,GCA_000964605.1,GCA_900327255.1,GCA_900327215.1,GCA_900377405.1,GCA_900327225.1,GCA_900327275.1,GCA_001654785.2,GCA_900327235.1,GCA_000063545.1,GCA_000965065.1,GCA_000964585.1,GCA_900327245.1,GCA_000010205.1
511	Alcaligenes faecalis	15	GCA_002484125.1,GCA_002119995.1,GCA_001298815.1,GCA_002120075.1,GCA_003122065.1,GCA_000739855.1,GCA_002120045.1,GCA_001748345.1,GCA_003813085.1,GCA_002443155.1,GCA_002119985.1,GCA_001641975.2,GCA_003939865.1,GCA_002120025.1,GCA_000967305.2
495	Neisseria elongata	15	GCA_003044625.1,GCA_001064875.1,GCA_003351545.1,GCA_003044725.1,GCA_003044785.1,GCA_003044985.1,GCA_900113545.1,GCA_900475815.1,GCA_000818035.1,GCA_001061435.1,GCA_003351685.1,GCA_001064935.1,GCA_000176755.2,GCA_003044605.1,GCA_900453895.1
471	Acinetobacter calcoaceticus	15	GCA_000931735.1,GCA_001510805.1,GCA_000309015.1,GCA_000368945.1,GCA_003999925.1,GCA_900520355.1,GCA_000301675.1,GCA_000302295.1,GCA_000818215.1,GCA_000368965.1,GCA_900444805.1,GCA_000952075.1,GCA_000367865.1,GCA_002055515.1,GCA_000162035.1
412384	Bacillus aryabhattai	15	GCA_001043825.1,GCA_900101665.1,GCA_002569785.1,GCA_002555815.1,GCA_000956595.1,GCA_002208605.1,GCA_003171735.1,GCA_002688605.1,GCA_000785045.1,GCA_002569015.1,GCA_001858395.1,GCA_001025015.1,GCA_002588685.1,GCA_001038965.1,GCA_001619595.1
39485	Eubacterium eligens	15	GCA_003467705.1,GCA_000146185.1,GCA_001405395.1,GCA_003465585.1,GCA_001404435.1,GCA_003472155.1,GCA_003473445.1,GCA_001916465.1,GCA_003460195.1,GCA_003470215.1,GCA_003474205.1,GCA_003466985.1,GCA_003474735.1,GCA_003464175.1,GCA_003474935.1
314275	Alteromonas mediterranea	15	GCA_000310085.1,GCA_001886455.1,GCA_000439595.1,GCA_000439575.1,GCA_001886415.1,GCA_000439535.1,GCA_001886395.1,GCA_001562315.1,GCA_001886435.1,GCA_000439475.1,GCA_000439555.1,GCA_000020585.3,GCA_000439495.1,GCA_001562295.1,GCA_000439515.1
29378	Staphylococcus arlettae	15	GCA_003041135.1,GCA_003041115.1,GCA_003040795.1,GCA_003040755.1,GCA_003290035.1,GCA_003578665.1,GCA_003041155.1,GCA_003578645.1,GCA_003290105.1,GCA_900457375.1,GCA_004570895.1,GCA_000295715.1,GCA_003040735.1,GCA_003040775.1,GCA_003290115.1
28200	Arcobacter skirrowii	15	GCA_003544835.1,GCA_900445295.1,GCA_003447995.1,GCA_003939045.1,GCA_004115735.1,GCA_003122125.1,GCA_003598645.1,GCA_003598625.1,GCA_001572935.1,GCA_003122145.1,GCA_001572925.1,GCA_003122135.1,GCA_004116445.1,GCA_001572945.1,GCA_001572955.1
208479	Clostridium bolteae	15	GCA_000371645.1,GCA_000371685.1,GCA_003437595.1,GCA_000154365.1,GCA_003458625.1,GCA_002959675.1,GCA_002234575.2,GCA_003458165.1,GCA_000371665.1,GCA_000371725.1,GCA_003464745.1,GCA_000371705.1,GCA_003467855.1,GCA_001078425.1,GCA_003439835.1
196024	Aeromonas dhakensis	15	GCA_003849805.1,GCA_000315195.1,GCA_001673685.1,GCA_000354675.1,GCA_000819705.1,GCA_002285935.1,GCA_000354715.1,GCA_003723975.1,GCA_001306015.1,GCA_000298055.1,GCA_000820305.1,GCA_003989145.1,GCA_002734175.1,GCA_003432465.1,GCA_002734165.1
1625	Lactobacillus sanfranciscensis	15	GCA_002907285.1,GCA_002907365.1,GCA_002907325.1,GCA_002907155.1,GCA_003369815.1,GCA_002907255.1,GCA_002907305.1,GCA_001436035.1,GCA_002907145.1,GCA_002907205.1,GCA_002907245.1,GCA_002907185.1,GCA_000225325.1,GCA_002907345.1,GCA_002907225.1
1499973	Escherichia marmotae	15	GCA_003358775.1,GCA_000807695.3,GCA_002900365.1,GCA_003358755.1,GCA_001561675.1,GCA_002573255.1,GCA_002573245.1,GCA_003358385.1,GCA_003358535.1,GCA_002109985.1,GCA_003358465.1,GCA_003358665.1,GCA_003358645.1,GCA_003358435.1,GCA_003358405.1
13690	Sphingobium yanoikuyae	15	GCA_002504085.1,GCA_002331795.1,GCA_002380285.1,GCA_001618245.1,GCA_000731935.1,GCA_000315525.1,GCA_000224695.2,GCA_001643135.1,GCA_003951335.1,GCA_001078495.2,GCA_000735675.1,GCA_002430825.1,GCA_003697265.1,GCA_002338815.1,GCA_002339955.1
